# Supplementary material for: B cell class switch recombination is regulated by DYRK1A through MSH6 phosphorylation
Source: Nat Commun. 2023 Mar 16;14:1462. doi: 10.1038/s41467-023-37205-5 (PMC10020581; doi:10.1038/s41467-023-37205-5)
Supplement: Supplementary file 4 — Source Data [file 41467_2023_37205_MOESM4_ESM.xlsx]

## Sheet: Figure 1A
	Marker						DYRK1A
							ACTIN

## Sheet: Figure 1B
	Untreated											LPS
CD23.Cre.Dyrk+/+	12.9	15.1	15.4	16.3	13.8	14.3	32.8	26.9	26.9			96.7	96.3	96	95.6	95.5	94.5	92.7	89.7	90.5
CD23.Cre.Dyrkfl/fl	16.9	22.6	17.5	15.8	24	31.4	30.2	32	34.9	27.4	24.8	95.5	95.2	96.5	95.5	97.1	89.4	90.9	90.6	91	89.4	87.5

## Sheet: Figure 1C
LPS+IL-4
Division index			Proliferation index
CD23.Cre.Dyrk+/+	CD23.Cre.Dyrkfl/fl		CD23.Cre.Dyrk+/+	CD23.Cre.Dyrkfl/fl
2.36898	2.40339		2.62835	2.59295
2.3582	2.23227		2.60032	2.47265
2.11104	2.39478		2.36152	2.55837
2.08483	2.14078		2.31682	2.40944
2.04772	2.13298		2.23317	2.40227
2.11159	2.41537		2.34504	2.62221
LPS
Division index			Proliferation index
CD23.Cre.Dyrk+/+	CD23.Cre.Dyrkfl/fl		CD23.Cre.Dyrk+/+	CD23.Cre.Dyrkfl/fl
1.81825	2.05994		2.42995	2.63351
1.74284	1.87067		2.32021	2.42841
1.67259	2.16691		2.15175	2.72436
1.8977	1.74069		2.56435	2.59675
1.88942	1.99398		2.43497	2.80349
1.53675	2.53716		2.35552	2.93171
1.87436	2.58037		2.12224	2.9405
1.89549	2.45388		2.17926	2.80945
2.0823	2.43357		2.29929	2.86045
IgM
Division index			Proliferation index
CD23.Cre.Dyrk+/+	CD23.Cre.Dyrkfl/fl		CD23.Cre.Dyrk+/+	CD23.Cre.Dyrkfl/fl
2.26362	1.28707		2.48311	1.76831
2.23478	1.30504		2.51551	1.75775
2.26403	1.24793		2.52257	1.68486
2.17916	1.22563		2.38571	1.90862
2.29649	1.32134		2.48171	1.87287
2.27117	1.22902		2.44616	1.73149
2.44691	1.33899		2.55612	1.77123
2.39099	1.39886		2.51137	1.73241
2.40918	1.35174		2.52082	1.58828

## Sheet: Figure 1D
IgG1
	Untreated						LPS+IL4
CD23.Cre.Dyrk+/+	0.1	0.13	0.14	0.23	0.18	0	17.8	20.5	21	9.85	15.6	17.1	26.4	22.6	18.9	20.7
CD23.Cre.Dyrkfl/fl	0.00418	0.01	0.12	0	0.25	0	4.28	3.49	2.67	3.52	4.96	3.73
IgG3
	Untreated										LPS+IL4
CD23.Cre.Dyrk+/+	0.19	0.24	0	0	0	0	0.085	0.073	0.079	0.067	1.99	1.26	2.1	2.62	2.16	1.53	1.16	1.91	2.35	2.27
CD23.Cre.Dyrkfl/fl	0.05	0.03	0	0	0	0					0.67	0.45	0.96	0.52	1.02	0.86
IgG2a/b
	Untreated										LPS+IL4
CD23.Cre.Dyrk+/+	0.41	0.32	0.033	0.2	0.026	0	0.29	0.28	0.38	0.29	2.24	1.7	1.19	1.67	2.28	1.72	3.01	3.69	3.58
CD23.Cre.Dyrkfl/fl	0.05	0.089	0	0	0	0.016					0.33	0.26	0.44	0.5	1.16	1.12

## Sheet: Figure 2A LPS
Protein IDs	Majority protein IDs	Protein names	Gene names	Fasta headers	Peptides	Unique peptides	Student's T-test p-value KO-LPS vs WT-LPS	Fold change KO-LPS/WT-LPS	KO_2_LPS	KO_8_LPS	KO_9_LPS	KO_10_LPS	KO_11_LPS	WT_2_LPS	WT_4_LPS	WT_9_LPS	WT_10_LPS	WT_11_LPS	Potential contaminant	Sequence coverage [%]	Unique + razor sequence coverage [%]	Unique sequence coverage [%]	Mol. weight [kDa]	Q-value	Score	Intensity	MS/MS count	Student's T-test q-value KO-LPS_WT-LPS	Student's T-test Difference KO-LPS_WT-LPS
Q8VDF2	Q8VDF2	E3 ubiquitin-protein ligase UHRF1	Uhrf1	sp|Q8VDF2|UHRF1_MOUSE E3 ubiquitin-protein ligase UHRF1 OS=Mus musculus OX=10090 GN=Uhrf1 PE=1 SV=2	36	34	2.02405e-08	2.12807	284089824	311180160	331689856	320260192	302349984	157059920	139769984	145229952	147269984	138559904		52.4	52.4	50.4	88.303	0	223.65	3428200000	231	0.008	1.08954
P13864	P13864	DNA (cytosine-5)-methyltransferase 1	Dnmt1	sp|P13864|DNMT1_MOUSE DNA (cytosine-5)-methyltransferase 1 OS=Mus musculus OX=10090 GN=Dnmt1 PE=1 SV=5	71	71	6.60064e-08	1.63177	541339776	564450304	598770048	550920064	568610240	367170208	341689824	354029856	326700160	341409888		55.4	55.4	55.4	183.19	0	323.31	6869000000	527	0.004	0.706437
Q9D2L9	Q9D2L9	Protein FAM111A	Fam111a	sp|Q9D2L9|F111A_MOUSE Serine protease FAM111A OS=Mus musculus OX=10090 GN=Fam111a PE=2 SV=1	7	7	1.72765e-07	1.72079	7872196	8807104	8142104	8630004	8444802	4663300	4.5153e+06	4.9365e+06	5057299	5186897		15.7	15.7	15.7	69.948	0	32.151	99565000	28	0.00266667	0.783072
P33609	P33609	DNA polymerase alpha catalytic subunit	Pola1	sp|P33609|DPOLA_MOUSE DNA polymerase alpha catalytic subunit OS=Mus musculus OX=10090 GN=Pola1 PE=1 SV=2	26	26	7.44046e-07	1.51912	68839968	75174008	77007000	70652992	71728000	49605976	44077976	48303976	49917024	47348980		24.6	24.6	24.6	167.34	0	119.64	897530000	135	0.006	0.603236
P11440	P11440	Cyclin-dependent kinase 1	Cdk1	sp|P11440|CDK1_MOUSE Cyclin-dependent kinase 1 OS=Mus musculus OX=10090 GN=Cdk1 PE=1 SV=3	18	16	9.45248e-07	1.63297	253739968	257060112	270809824	292730176	258960080	175429984	165899984	166940000	157030032	151150000		68.4	68.4	62	34.106	0	158.46	3183900000	147	0.0048	0.707495
P33174;P28741	P33174	Chromosome-associated kinesin KIF4	Kif4	sp|P33174|KIF4_MOUSE Chromosome-associated kinesin KIF4 OS=Mus musculus OX=10090 GN=Kif4 PE=1 SV=3	33	33	1.33065e-06	1.58549	78040000	85700960	81513016	89371944	87067984	58427964	52807996	53742984	50520996	50542976		36.2	36.2	36.2	139.52	0	111.38	1037400000	138	0.004	0.664927
Q8BWY9	Q8BWY9	Protein CIP2A	Kiaa1524	sp|Q8BWY9|CIP2A_MOUSE Protein CIP2A OS=Mus musculus OX=10090 GN=Cip2a PE=1 SV=3	16	16	5.75865e-06	1.50058	34664992	35258980	35294004	38144024	31551000	24070002	21968008	25070986	22576014	22798992		18.5	18.5	18.5	102.04	0	32.325	444840000	49	0.00571429	0.585523
P25976	P25976	Nucleolar transcription factor 1	Ubtf	sp|P25976|UBF1_MOUSE Nucleolar transcription factor 1 OS=Mus musculus OX=10090 GN=Ubtf PE=1 SV=1	18	18	7.98596e-06	1.18913	166460000	166340096	163170064	167230048	164520016	146020080	133899944	143510064	136780064	136220080		26.4	26.4	26.4	89.508	0	77.828	2227400000	125	0.0075	0.249903
Q8R3C0	Q8R3C0	Mini-chromosome maintenance complex-binding protein	Mcmbp	sp|Q8R3C0|MCMBP_MOUSE Mini-chromosome maintenance complex-binding protein OS=Mus musculus OX=10090 GN=Mcmbp PE=1 SV=1	20	20	8.87356e-06	1.48368	80568040	92682008	91837952	95552000	90899976	61023984	57714964	66635960	61382032	57510984		42.8	42.8	42.8	72.89	0	146.03	1121600000	151	0.00666667	0.569175
Q01320	Q01320	DNA topoisomerase 2-alpha	Top2a	sp|Q01320|TOP2A_MOUSE DNA topoisomerase 2-alpha OS=Mus musculus OX=10090 GN=Top2a PE=1 SV=2	81	68	9.38698e-06	2.03659	1002700224	821509952	784190528	830119680	808480192	486969696	457819776	412889792	364150240	369140000		53.9	53.9	46.1	172.79	0	323.31	9314100000	488	0.006	1.02615
P07607	P07607	Thymidylate synthase	Tyms	sp|P07607|TYSY_MOUSE Thymidylate synthase OS=Mus musculus OX=10090 GN=Tyms PE=1 SV=1	9	9	1.01233e-05	1.42062	31766008	33140016	31161986	31143000	32390986	24460994	20108006	21633990	23035012	23332996		42.3	42.3	42.3	34.958	0	133.68	451400000	67	0.00545455	0.506519
Q7TNV0	Q7TNV0	Protein DEK	Dek	sp|Q7TNV0|DEK_MOUSE Protein DEK OS=Mus musculus OX=10090 GN=Dek PE=1 SV=1	15	15	1.05069e-05	1.34337	269129824	297370048	289120128	299250080	268509984	206489936	216329888	216980096	220470016	198870112		51.6	51.6	51.6	43.158	0	151.16	3619500000	117	0.005	0.425856
Q62351;REV__Q6J756;REV__Q8BR86	Q62351	Transferrin receptor protein 1	Tfrc	sp|Q62351|TFR1_MOUSE Transferrin receptor protein 1 OS=Mus musculus OX=10090 GN=Tfrc PE=1 SV=1	28	28	1.06272e-05	1.45251	321240160	338969952	329430016	384249824	345580064	243680000	234220064	251639984	233790032	219420000		42.5	42.5	42.5	85.73	0	259.52	4277400000	199	0.00461538	0.538545
Q6P9P6	Q6P9P6	Kinesin-like protein KIF11	Kif11	sp|Q6P9P6|KIF11_MOUSE Kinesin-like protein KIF11 OS=Mus musculus OX=10090 GN=Kif11 PE=1 SV=1	36	36	1.08708e-05	1.67863	125349960	124700032	138639984	127139984	106929936	70214968	67476024	81819000	75381016	75645976		45.2	45.2	45.2	118.03	0	263.8	1501800000	186	0.00428571	0.747287
Q9JHK5	Q9JHK5	Pleckstrin	Plek	sp|Q9JHK5|PLEK_MOUSE Pleckstrin OS=Mus musculus OX=10090 GN=Plek PE=1 SV=1	10	10	1.19961e-05	0.631265	40389020	40917016	46730016	41626996	48390968	66948024	67031984	71515048	63651988	75964976		32.3	32.3	32.3	39.9	0	90.295	834720000	61	0.004	-0.663681
Q9Z277	Q9Z277	Tyrosine-protein kinase BAZ1B	Baz1b	sp|Q9Z277|BAZ1B_MOUSE Tyrosine-protein kinase BAZ1B OS=Mus musculus OX=10090 GN=Baz1b PE=1 SV=2	43	43	1.21335e-05	1.38937	215000064	228990096	250550144	242299904	235429904	161979968	159570064	177779968	177530064	166609936		33.3	33.3	33.3	170.65	0	228.85	3024300000	245	0.00375	0.474435
Q8VEE4	Q8VEE4	Replication protein A 70 kDa DNA-binding subunit;Replication protein A 70 kDa DNA-binding subunit, N-terminally processed	Rpa1	sp|Q8VEE4|RFA1_MOUSE Replication protein A 70 kDa DNA-binding subunit OS=Mus musculus OX=10090 GN=Rpa1 PE=1 SV=1	30	30	1.22394e-05	1.40043	300799808	277380064	260409920	285849984	289999840	212089936	215500064	201269952	189719952	191589968		46.5	46.5	46.5	69.036	0	206.03	3555400000	214	0.00352941	0.485875
P20664	P20664	DNA primase small subunit	Prim1	sp|P20664|PRI1_MOUSE DNA primase small subunit OS=Mus musculus OX=10090 GN=Prim1 PE=1 SV=1	8	8	1.37921e-05	1.50121	26865986	29631986	29488014	31403018	28357986	20392996	17201008	19487006	19027006	21080988		21.6	21.6	21.6	49.295	0	23.835	362180000	44	0.00422222	0.586131
Q61214;Q9Z188	Q61214	Dual specificity tyrosine-phosphorylation-regulated kinase 1A	Dyrk1a	sp|Q61214|DYR1A_MOUSE Dual specificity tyrosine-phosphorylation-regulated kinase 1A OS=Mus musculus OX=10090 GN=Dyrk1a PE=1 SV=1	3	3	1.67877e-05	0.170481	344274	662832	646250	388381	908012	2.6427e+06	2.9415e+06	3.9856e+06	3.4748e+06	3.3546e+06		4.2	4.2	4.2	85.493	0.00043178	3.6954	23266000	7	0.004	-2.55232
Q9WUJ8	Q9WUJ8	Origin recognition complex subunit 6	Orc6	sp|Q9WUJ8|ORC6_MOUSE Origin recognition complex subunit 6 OS=Mus musculus OX=10090 GN=Orc6 PE=1 SV=1	1	1	1.75508e-05	1.78306	3605998	3.2433e+06	3.9436e+06	3.7439e+06	3158798	1.772e+06	1.753e+06	2.1218e+06	2.0899e+06	2.1971e+06		3.8	3.8	3.8	29.188	0.002454	2.7496	41465000	8	0.004	0.834353
P28843	P28843	Dipeptidyl peptidase 4;Dipeptidyl peptidase 4 membrane form;Dipeptidyl peptidase 4 soluble form	Dpp4	sp|P28843|DPP4_MOUSE Dipeptidyl peptidase 4 OS=Mus musculus OX=10090 GN=Dpp4 PE=1 SV=3	7	7	1.96635e-05	0.550545	15989993	12476996	14039002	12372001	13127003	22987006	29601994	23406994	24274014	23262000		11.2	11.2	11.2	87.436	0	17.835	278490000	32	0.00457143	-0.861069
Q02650;P32114;Q00288	Q02650	Paired box protein Pax-5	Pax5	sp|Q02650|PAX5_MOUSE Paired box protein Pax-5 OS=Mus musculus OX=10090 GN=Pax5 PE=1 SV=1	11	11	2.00325e-05	1.29884	51439968	57036980	52880024	58016000	58018992	41586016	43189000	44974016	41550020	42094972		42.7	42.7	42.7	42.231	0	58.052	726330000	46	0.00436364	0.377227
Q8VCW8	Q8VCW8	Acyl-CoA synthetase family member 2, mitochondrial	Acsf2	sp|Q8VCW8|ACSF2_MOUSE Medium-chain acyl-CoA ligase ACSF2, mitochondrial OS=Mus musculus OX=10090 GN=Acsf2 PE=1 SV=1	20	20	2.00992e-05	0.639473	94568968	81631000	102139968	91676000	83506976	137220016	157179984	143559968	134400096	135650032		47	47	47	67.95	0	204.13	1658300000	140	0.00417391	-0.645045
Q8BHX3	Q8BHX3	Borealin	Cdca8	sp|Q8BHX3|BOREA_MOUSE Borealin OS=Mus musculus OX=10090 GN=Cdca8 PE=1 SV=2	8	8	2.04631e-05	1.97044	38245976	34222016	36253000	35050020	32259018	22308010	18358002	18510004	16340992	14581001		39.4	39.4	39.4	32.214	0	47.238	384350000	41	0.004	0.978518
Q920B9	Q920B9	FACT complex subunit SPT16	Supt16h	sp|Q920B9|SP16H_MOUSE FACT complex subunit SPT16 OS=Mus musculus OX=10090 GN=Supt16h PE=1 SV=2	46	46	2.54257e-05	1.19249	412450048	450600128	426679968	441480192	415090016	352969920	353499968	365000000	373219872	354539936		48	48	48	119.82	0	323.31	5831000000	324	0.00448	0.253974
Q9EP69	Q9EP69	Phosphatidylinositide phosphatase SAC1	Sacm1l	sp|Q9EP69|SAC1_MOUSE Phosphatidylinositol-3-phosphatase SAC1 OS=Mus musculus OX=10090 GN=Sacm1l PE=1 SV=1	16	16	2.9887e-05	0.787891	50305980	53334996	52914992	53656016	53686028	64248036	61942984	70332960	68497984	70253960		34.4	34.4	34.4	66.943	0	55.093	874410000	88	0.00430769	-0.343932
Q61425	Q61425	Hydroxyacyl-coenzyme A dehydrogenase, mitochondrial	Hadh	sp|Q61425|HCDH_MOUSE Hydroxyacyl-coenzyme A dehydrogenase, mitochondrial OS=Mus musculus OX=10090 GN=Hadh PE=1 SV=2	6	6	3.10293e-05	0.626015	15029993	11804005	11178998	12853992	12587008	21404006	20791000	20757000	19059988	18957004		44.3	44.3	44.3	34.463	0	58.202	233730000	34	0.00414815	-0.675731
Q9WVM1	Q9WVM1	Rac GTPase-activating protein 1	Racgap1	sp|Q9WVM1|RGAP1_MOUSE Rac GTPase-activating protein 1 OS=Mus musculus OX=10090 GN=Racgap1 PE=1 SV=1	9	9	3.27012e-05	1.61726	12910996	12615997	15667999	14414994	13438997	9107801	8983098	8132099	7.361e+06	9124204		23.7	23.7	23.7	70.158	0	21.204	171400000	20	0.004	0.693554
Q9DAP7	Q9DAP7	Histone chaperone ASF1B	Asf1b	sp|Q9DAP7|ASF1B_MOUSE Histone chaperone ASF1B OS=Mus musculus OX=10090 GN=Asf1b PE=1 SV=1	3	3	3.77357e-05	1.78848	12650001	11434998	12060996	12905007	12518998	7.6261e+06	7034598	8.2612e+06	5925896	5.8651e+06		24.3	24.3	24.3	22.464	0	25.867	136330000	14	0.004	0.838736
P97329	P97329	Kinesin-like protein KIF20A	Kif20a	sp|P97329|KI20A_MOUSE Kinesin-like protein KIF20A OS=Mus musculus OX=10090 GN=Kif20a PE=1 SV=1	6	6	4.07256e-05	2.47295	8627095	5050998	7.8546e+06	8140005	7682803	3.5731e+06	3.0763e+06	2.8867e+06	2485400	2.9347e+06		8.9	8.9	8.9	99.875	0	14.773	79098000	13	0.00386667	1.30623
Q61093;Q8CIZ9	Q61093	Cytochrome b-245 heavy chain	Cybb	sp|Q61093|CY24B_MOUSE Cytochrome b-245 heavy chain OS=Mus musculus OX=10090 GN=Cybb PE=1 SV=1	14	14	4.34785e-05	0.768441	101969968	93205960	102700008	101460040	93040000	130049952	117110032	135110032	130759920	127799928		30	30	30	65.304	0	127.94	1690300000	103	0.004	-0.379993
Q61656	Q61656	Probable ATP-dependent RNA helicase DDX5	Ddx5	sp|Q61656|DDX5_MOUSE Probable ATP-dependent RNA helicase DDX5 OS=Mus musculus OX=10090 GN=Ddx5 PE=1 SV=2	37	28	4.39215e-05	1.21258	1246299776	1401900672	1357799296	1321699840	1337099520	1129999616	1083100416	1143699328	1072999616	1064800512		58.3	58.3	44.3	69.289	0	323.31	17737000000	390	0.003875	0.278075
Q80TG1	Q80TG1	KAT8 regulatory NSL complex subunit 1	Kansl1	sp|Q80TG1|KANL1_MOUSE KAT8 regulatory NSL complex subunit 1 OS=Mus musculus OX=10090 GN=Kansl1 PE=1 SV=1	2	2	4.64121e-05	13.3123	26388014	11681994	12043007	13222995	12255002	1.19393e+06	894942	2.499e+06	1.27353e+06	423138		2.2	2.2	2.2	113.18	0.0089477	1.9917	115610000	2	0.00375758	3.73469
Q9Z1X9	Q9Z1X9	Cell division control protein 45 homolog	Cdc45	sp|Q9Z1X9|CDC45_MOUSE Cell division control protein 45 homolog OS=Mus musculus OX=10090 GN=Cdc45 PE=1 SV=2	9	9	4.79343e-05	1.82899	16887996	17131992	15038997	17789002	17548010	10004003	8607397	10183000	10505005	7204696		21.4	21.4	21.4	65.384	0	45.655	187450000	28	0.004	0.871043
Q8BLH7	Q8BLH7	HIRA-interacting protein 3	Hirip3	sp|Q8BLH7|HIRP3_MOUSE HIRA-interacting protein 3 OS=Mus musculus OX=10090 GN=Hirip3 PE=1 SV=1	12	12	5.00937e-05	1.40751	27557988	30394992	28322990	32453998	28392012	23388000	21413006	19771008	20032992	19950002		23.1	23.1	23.1	65.214	0	81.774	372900000	59	0.00411429	0.49315
Q60848	Q60848	Lymphocyte-specific helicase	Hells	sp|Q60848|HELLS_MOUSE Lymphocyte-specific helicase OS=Mus musculus OX=10090 GN=Hells PE=1 SV=2	32	32	5.77506e-05	2.02925	158609904	216640144	232790112	211769968	209329872	87306008	85292008	117340024	108780024	108419928		42.6	42.6	42.6	95.125	0	148.8	2359700000	173	0.00522222	1.02094
O70201	O70201	Baculoviral IAP repeat-containing protein 5	Birc5	sp|O70201|BIRC5_MOUSE Baculoviral IAP repeat-containing protein 5 OS=Mus musculus OX=10090 GN=Birc5 PE=1 SV=1	4	4	5.96757e-05	1.96972	5.9047e+06	4.3082e+06	3.9944e+06	3997102	4.1296e+06	2314500	2.091e+06	1.9595e+06	2.2881e+06	2607000		38.6	38.6	38.6	16.297	0	7.8493	44831000	14	0.00508108	0.977993
Q99JY3	Q99JY3	GTPase IMAP family member 4	Gimap4	sp|Q99JY3|GIMA4_MOUSE GTPase IMAP family member 4 OS=Mus musculus OX=10090 GN=Gimap4 PE=1 SV=2	20	20	6.0764e-05	0.73972	395079968	332249888	342020224	343210144	356910208	477619808	508970240	477710112	436310208	490060096		67.1	67.1	67.1	38.044	0	158.16	6032500000	201	0.00494737	-0.434949
Q80V62	Q80V62	Fanconi anemia group D2 protein homolog	Fancd2	sp|Q80V62|FACD2_MOUSE Fanconi anemia group D2 protein homolog OS=Mus musculus OX=10090 GN=Fancd2 PE=1 SV=2	10	10	7.92693e-05	1.61866	9746595	10383001	12182003	9543699	9938696	5.826e+06	5787099	7554204	6.2931e+06	6565602		10	10	10	163.62	0	18.035	129840000	13	0.00605128	0.694802
Q9R190	Q9R190	Metastasis-associated protein MTA2	Mta2	sp|Q9R190|MTA2_MOUSE Metastasis-associated protein MTA2 OS=Mus musculus OX=10090 GN=Mta2 PE=1 SV=1	27	24	8.08018e-05	1.2059	254989952	259910160	243819856	263229936	240309856	211820080	214060144	217249904	208079936	195559920		47.3	47.3	43.4	75.029	0	136.69	3381600000	188	0.0059	0.270106
Q9WU62	Q9WU62	Inner centromere protein	Incenp	sp|Q9WU62|INCE_MOUSE Inner centromere protein OS=Mus musculus OX=10090 GN=Incenp PE=1 SV=2	12	12	8.298e-05	1.74507	36699988	29222016	30500014	31010006	29129982	20273988	19684002	18546992	17361990	14208003		25.3	25.3	25.3	101.21	0	94.543	360300000	81	0.00614634	0.803282
P05063	P05063	Fructose-bisphosphate aldolase C	Aldoc	sp|P05063|ALDOC_MOUSE Fructose-bisphosphate aldolase C OS=Mus musculus OX=10090 GN=Aldoc PE=1 SV=4	8	5	8.30582e-05	0.228046	1.298e+06	1.3728e+06	644949	1.3219e+06	1.0591e+06	4.7867e+06	3.528e+06	5713298	7575597	3.5691e+06		32.2	22.6	22.6	39.394	0	10.74	42627000	9	0.006	-2.1326
P50580	P50580	Proliferation-associated protein 2G4	Pa2g4	sp|P50580|PA2G4_MOUSE Proliferation-associated protein 2G4 OS=Mus musculus OX=10090 GN=Pa2g4 PE=1 SV=3	25	25	8.79447e-05	1.16167	1029099968	1111599360	1044499776	1096499584	1033800448	934099968	872350464	908509504	938449664	921569728		68.5	68.5	68.5	43.698	0	300.83	14495000000	297	0.00623256	0.216195
P27661	P27661	Histone H2AX	H2afx	sp|P27661|H2AX_MOUSE Histone H2AX OS=Mus musculus OX=10090 GN=H2ax PE=1 SV=2	9	2	8.8875e-05	1.30537	22583000	23642992	22703012	24842994	21808994	16172000	17136998	17598006	18831008	18866992		58.7	58.7	6.3	15.142	0	176.45	300250000	34	0.00627273	0.384459
Q8VE88	Q8VE88	Protein FAM114A2	Fam114a2	sp|Q8VE88|F1142_MOUSE Protein FAM114A2 OS=Mus musculus OX=10090 GN=Fam114a2 PE=1 SV=2	6	6	9.0337e-05	0.672132	3.5764e+06	2.9564e+06	3.4938e+06	3.1352e+06	2772001	5.0256e+06	4484802	4.8265e+06	4.8961e+06	4.3942e+06		19.5	19.5	19.5	54.044	0	18.934	60027000	23	0.00613333	-0.573183
P33610	P33610	DNA primase large subunit	Prim2	sp|P33610|PRI2_MOUSE DNA primase large subunit OS=Mus musculus OX=10090 GN=Prim2 PE=1 SV=1	10	10	9.46253e-05	1.48712	32866006	37165996	34171020	34247000	37105020	23374986	20324012	24697984	22635010	27458012		24.2	24.2	24.2	58.408	0	33.781	435400000	45	0.006	0.572523
Q3ULD5	Q3ULD5	Methylcrotonoyl-CoA carboxylase beta chain, mitochondrial	Mccc2	sp|Q3ULD5|MCCB_MOUSE Methylcrotonoyl-CoA carboxylase beta chain, mitochondrial OS=Mus musculus OX=10090 GN=Mccc2 PE=1 SV=1	5	5	9.56656e-05	0.731069	6.5371e+06	5.9819e+06	5491501	5964402	6.0812e+06	7.6893e+06	7.4755e+06	8648702	8444802	8884100		16.7	16.7	16.7	61.378	0	12.883	103920000	25	0.00587234	-0.451921
O09046	O09046	L-amino-acid oxidase	Il4i1	sp|O09046|OXLA_MOUSE L-amino-acid oxidase OS=Mus musculus OX=10090 GN=Il4i1 PE=1 SV=1	11	11	0.000101264	0.477849	11659004	15518005	15110006	15530997	17066996	27541014	24387016	37728000	36078004	31814004		22.4	22.4	22.4	70.19	0	25.233	336730000	28	0.00716667	-1.06537
Q8BLF1	Q8BLF1	Neutral cholesterol ester hydrolase 1	Nceh1	sp|Q8BLF1|NCEH1_MOUSE Neutral cholesterol ester hydrolase 1 OS=Mus musculus OX=10090 GN=Nceh1 PE=1 SV=1	10	10	0.000103721	0.769065	22755990	21608008	21655996	22431008	21201986	27652988	26402008	32460004	28434986	27933014		41.7	41.7	41.7	45.739	0	74.844	364620000	45	0.00702041	-0.378822
Q6PR54	Q6PR54	Telomere-associated protein RIF1	Rif1	sp|Q6PR54|RIF1_MOUSE Telomere-associated protein RIF1 OS=Mus musculus OX=10090 GN=Rif1 PE=1 SV=2	27	27	0.000105336	1.52241	56515000	71488952	77421048	68269976	69323016	42125984	42142972	48540968	47247988	44457980		15.3	15.3	15.3	266.23	0	100.22	845990000	136	0.00688	0.606353
Q8R060	Q8R060	Protein zwilch homolog	Zwilch	sp|Q8R060|ZWILC_MOUSE Protein zwilch homolog OS=Mus musculus OX=10090 GN=Zwilch PE=1 SV=1	6	6	0.000105797	1.43441	7965097	7.8181e+06	7552297	9483904	9084003	5465398	5894602	5937801	5560099	6273102		15.6	15.6	15.6	66.839	0	21.575	104410000	19	0.0067451	0.520459
Q9R1X4	Q9R1X4	Protein timeless homolog	Timeless	sp|Q9R1X4|TIM_MOUSE Protein timeless homolog OS=Mus musculus OX=10090 GN=Timeless PE=1 SV=3	27	27	0.000108639	1.76484	50964024	63622036	70439968	63872004	64787968	31469016	29749000	38943008	37948008	39902008		33.3	33.3	33.3	137.5	0	134.23	752950000	94	0.00676923	0.819537
Q8K2F8	Q8K2F8	Protein LSM14 homolog A	Lsm14a	sp|Q8K2F8|LS14A_MOUSE Protein LSM14 homolog A OS=Mus musculus OX=10090 GN=Lsm14a PE=1 SV=1	9	9	0.000117488	1.21613	26350990	24499992	25401992	26314992	23957994	21520000	21103994	21459002	20750990	19218996		39	39	39	50.545	0	76.912	330610000	46	0.00754717	0.282296
Q8BSQ9	Q8BSQ9	Protein polybromo-1	Pbrm1	sp|Q8BSQ9|PB1_MOUSE Protein polybromo-1 OS=Mus musculus OX=10090 GN=Pbrm1 PE=1 SV=4	20	20	0.000119154	1.22756	30533986	28470984	33557004	31106006	29922004	25804008	25073008	25121984	25052002	23922008		19.2	19.2	19.2	187.19	0	73.288	418700000	73	0.00740741	0.295795
P43275	P43275	Histone H1.1	Hist1h1a	sp|P43275|H11_MOUSE Histone H1.1 OS=Mus musculus OX=10090 GN=H1-1 PE=1 SV=2	12	10	0.000120375	1.49161	2755499776	2896101632	2934699008	3172399360	2734100736	1611599360	1959999360	2083298688	2170601216	1925999744		35.7	31.5	31.5	21.785	0	145.4	36004000000	238	0.00756364	0.576872
Q8K2Z4	Q8K2Z4	Condensin complex subunit 1	Ncapd2	sp|Q8K2Z4|CND1_MOUSE Condensin complex subunit 1 OS=Mus musculus OX=10090 GN=Ncapd2 PE=1 SV=2	47	47	0.000123715	1.43023	352429920	402979744	455509856	425179840	406259936	269530048	267440064	316419808	288649984	283619968		45.3	45.3	45.3	155.66	0	323.31	5231000000	355	0.00757143	0.516244
Q9CW03	Q9CW03	Structural maintenance of chromosomes protein 3	Smc3	sp|Q9CW03|SMC3_MOUSE Structural maintenance of chromosomes protein 3 OS=Mus musculus OX=10090 GN=Smc3 PE=1 SV=2	39	39	0.000129204	1.21575	234560000	234689968	233300032	245970000	230029952	193299952	201890112	203160048	196359936	175739888		38.9	38.9	38.9	141.55	0	270.74	3153900000	254	0.008	0.281847
Q62311	Q62311	Transcription initiation factor TFIID subunit 6	Taf6	sp|Q62311|TAF6_MOUSE Transcription initiation factor TFIID subunit 6 OS=Mus musculus OX=10090 GN=Taf6 PE=1 SV=1	10	10	0.00016926	1.22389	13750005	13952997	13736995	13144995	12169994	11280996	10438000	11134998	11224998	10431999		23.6	23.6	23.6	72.673	0	31.418	181010000	42	0.0111034	0.291469
Q9QYR9;O55137;Q6Q2Z6;Q9QYR7	Q9QYR9;O55137	Acyl-coenzyme A thioesterase 2, mitochondrial;Acyl-coenzyme A thioesterase 1	Acot2;Acot1	sp|Q9QYR9|ACOT2_MOUSE Acyl-coenzyme A thioesterase 2, mitochondrial OS=Mus musculus OX=10090 GN=Acot2 PE=1 SV=2;sp|O55137|ACOT1_MOUSE Acyl-coenzyme A thioesterase 1 OS=Mus musculus OX=10090 GN=Acot1 PE=1 SV=1	8	8	0.000169739	0.633184	30468982	27479984	36346008	30282004	26166994	41262024	45164984	49566972	50271012	51022000		21.2	21.2	21.2	49.656	0	41.038	567380000	35	0.0111864	-0.659303
P97496	P97496	SWI/SNF complex subunit SMARCC1	Smarcc1	sp|P97496|SMRC1_MOUSE SWI/SNF complex subunit SMARCC1 OS=Mus musculus OX=10090 GN=Smarcc1 PE=1 SV=2	33	26	0.000177057	1.2578	126009936	119460056	106370024	115389952	117859928	93230984	95022024	98786976	90971992	86882968		38.9	38.9	32.3	122.89	0	248.78	1535800000	159	0.0117333	0.3309
Q80U70	Q80U70	Polycomb protein Suz12	Suz12	sp|Q80U70|SUZ12_MOUSE Polycomb protein Suz12 OS=Mus musculus OX=10090 GN=Suz12 PE=1 SV=2	20	20	0.000182825	1.33787	64441996	70756008	79678040	71505024	71477992	53918984	49850020	58911036	53906012	50753028		42	42	42	83.025	0	201.53	930760000	107	0.0118689	0.419943
Q8BM39	Q8BM39	Pre-mRNA-splicing factor 18	Prpf18	sp|Q8BM39|PRP18_MOUSE Pre-mRNA-splicing factor 18 OS=Mus musculus OX=10090 GN=Prpf18 PE=1 SV=1	7	7	0.000188588	1.25403	8086203	7915203	8741400	8.235e+06	7975097	6.7305e+06	7.177e+06	6136897	6534004	6116898		33	33	33	39.889	0	18.123	110790000	16	0.012	0.326571
P97377;Q80YP0	P97377	Cyclin-dependent kinase 2	Cdk2	sp|P97377|CDK2_MOUSE Cyclin-dependent kinase 2 OS=Mus musculus OX=10090 GN=Cdk2 PE=1 SV=2	11	9	0.000191233	1.34554	51036980	52901980	56965988	54089980	48820032	38723988	36801000	45175016	38853012	36817012		42.2	36.7	36.7	38.978	0	51.619	691960000	75	0.0118095	0.428181
P97807	P97807	Fumarate hydratase, mitochondrial	Fh	sp|P97807|FUMH_MOUSE Fumarate hydratase, mitochondrial OS=Mus musculus OX=10090 GN=Fh PE=1 SV=3	18	18	0.000208997	0.823997	175210016	168570112	165450080	175970048	170870000	216140064	224249872	208120112	191110064	200640032		57.2	57.2	57.2	54.356	0	187.12	2808300000	225	0.0123125	-0.279289
Q8C156	Q8C156	Condensin complex subunit 2	Ncaph	sp|Q8C156|CND2_MOUSE Condensin complex subunit 2 OS=Mus musculus OX=10090 GN=Ncaph PE=1 SV=1	17	17	0.000211185	1.44146	115009960	128900008	127340000	138099968	115689960	75181960	81140032	90358040	90404040	97257936		30.6	30.6	30.6	82.302	0	134.56	1591700000	121	0.0122462	0.527531
P97310	P97310	DNA replication licensing factor MCM2	Mcm2	sp|P97310|MCM2_MOUSE DNA replication licensing factor MCM2 OS=Mus musculus OX=10090 GN=Mcm2 PE=1 SV=3	45	45	0.000213429	1.58781	779499776	904530560	1037199680	909260544	884619520	500009696	490329696	647650112	614509696	597339712		60.7	60.7	60.7	102.08	0	323.31	11198000000	391	0.0120606	0.667036
Q8BSP2	Q8BSP2	Condensin-2 complex subunit H2	Ncaph2	sp|Q8BSP2|CNDH2_MOUSE Condensin-2 complex subunit H2 OS=Mus musculus OX=10090 GN=Ncaph2 PE=1 SV=1	4	4	0.000215391	1.70671	3826798	5.0429e+06	5244100	4494501	4881603	2.6665e+06	2.5366e+06	2.812e+06	3.4162e+06	2.3598e+06		11.7	11.7	11.7	68.945	0	15.123	52530000	16	0.0119403	0.771222
Q9JJ78	Q9JJ78	Lymphokine-activated killer T-cell-originated protein kinase	Pbk	sp|Q9JJ78|TOPK_MOUSE Lymphokine-activated killer T-cell-originated protein kinase OS=Mus musculus OX=10090 GN=Pbk PE=1 SV=1	6	6	0.000220497	1.56426	13351000	11764992	13766994	12476006	12056994	8402305	7783002	10035000	6789302	7.7953e+06		26.7	26.7	26.7	36.744	0	15.729	153030000	20	0.0117647	0.645476
P97311	P97311	DNA replication licensing factor MCM6	Mcm6	sp|P97311|MCM6_MOUSE DNA replication licensing factor MCM6 OS=Mus musculus OX=10090 GN=Mcm6 PE=1 SV=1	49	49	0.000221473	1.62008	841119552	1009199616	1104799744	1044099392	1045700480	532120192	539159872	691640000	678759616	681179648		61.8	61.8	61.8	92.866	0	323.31	12450000000	460	0.0117101	0.696065
Q9DCL9	Q9DCL9	Multifunctional protein ADE2;Phosphoribosylaminoimidazole-succinocarboxamide synthase;Phosphoribosylaminoimidazole carboxylase	Paics	sp|Q9DCL9|PUR6_MOUSE Multifunctional protein ADE2 OS=Mus musculus OX=10090 GN=Paics PE=1 SV=4	27	27	0.000232152	1.17756	312730048	291890016	269720032	297410144	298880000	247409904	245069888	253609840	245040080	256519968		74.1	74.1	74.1	47.006	0	177.93	4037500000	201	0.0116571	0.235806
Q99JR8;Q6P9Z1	Q99JR8	SWI/SNF-related matrix-associated actin-dependent regulator of chromatin subfamily D member 2	Smarcd2	sp|Q99JR8|SMRD2_MOUSE SWI/SNF-related matrix-associated actin-dependent regulator of chromatin subfamily D member 2 OS=Mus musculus OX=10090 GN=Smarcd2 PE=1 SV=2	13	11	0.000234037	1.18622	48292992	49300976	50792968	47680028	51999012	39825012	40570016	43675980	44440000	40707020		35.8	35.8	31.5	59.084	0	71.024	668840000	60	0.011662	0.246373
Q9CXF0	Q9CXF0	Kynureninase	Kynu	sp|Q9CXF0|KYNU_MOUSE Kynureninase OS=Mus musculus OX=10090 GN=Kynu PE=1 SV=3	9	9	0.000243457	0.766384	20316006	20301990	17927994	19270008	22050996	26905014	24720002	28204016	25542016	24804988		26.7	26.7	26.7	52.325	0	31.342	333970000	49	0.0120556	-0.383861
Q60648	Q60648	Ganglioside GM2 activator	Gm2a	sp|Q60648|SAP3_MOUSE Ganglioside GM2 activator OS=Mus musculus OX=10090 GN=Gm2a PE=1 SV=2	4	4	0.000244092	0.645991	22409014	15995998	23105010	20026002	19399992	30082012	30934008	29901994	34222016	30036984		25.9	25.9	25.9	20.824	0	15.16	373950000	46	0.0118904	-0.630415
P59997	P59997	Lysine-specific demethylase 2A	Kdm2a	sp|P59997|KDM2A_MOUSE Lysine-specific demethylase 2A OS=Mus musculus OX=10090 GN=Kdm2a PE=1 SV=2	9	9	0.000249195	1.37772	20227002	18302990	19197004	17896994	16569000	13139001	15301992	12434000	13710994	12386993		10.5	10.5	10.5	132.68	0	21.243	242450000	32	0.012	0.462284
Q8BY71	Q8BY71	Histone acetyltransferase type B catalytic subunit	Hat1	sp|Q8BY71|HAT1_MOUSE Histone acetyltransferase type B catalytic subunit OS=Mus musculus OX=10090 GN=Hat1 PE=1 SV=1	11	11	0.000249897	1.35893	82832952	80960016	96153056	83520008	98613032	68041016	63353024	68025000	59070996	66160004		45	45	45	49.278	0	127.09	1113300000	93	0.01184	0.442471
Q8CG48	Q8CG48	Structural maintenance of chromosomes protein 2	Smc2	sp|Q8CG48|SMC2_MOUSE Structural maintenance of chromosomes protein 2 OS=Mus musculus OX=10090 GN=Smc2 PE=1 SV=2	51	51	0.00025434	1.43833	445870048	509930016	546890304	542930176	512140000	321780000	315719872	396849920	379919776	366679776		46.9	46.9	46.9	134.24	0	323.31	6507400000	319	0.0124211	0.52439
P62482;P97382;P63143	P62482	Voltage-gated potassium channel subunit beta-2	Kcnab2	sp|P62482|KCAB2_MOUSE Voltage-gated potassium channel subunit beta-2 OS=Mus musculus OX=10090 GN=Kcnab2 PE=1 SV=1	13	13	0.000255278	0.724429	41056008	38132980	45409988	36152012	44611004	56311020	53976968	52765980	61649032	58122024		49.9	49.9	49.9	41.021	0	41.279	721440000	55	0.0123117	-0.465083
O54734	O54734	Dolichyl-diphosphooligosaccharide--protein glycosyltransferase 48 kDa subunit	Ddost	sp|O54734|OST48_MOUSE Dolichyl-diphosphooligosaccharide--protein glycosyltransferase 48 kDa subunit OS=Mus musculus OX=10090 GN=Ddost PE=1 SV=2	13	13	0.000261573	0.828502	216280128	196100000	191780032	209379968	211029888	262060112	244770048	244699840	232329856	252470080		42.6	42.6	42.6	49.027	0	87.937	3248700000	137	0.0124103	-0.271422
Q8BVE8	Q8BVE8	Histone-lysine N-methyltransferase NSD2	Whsc1	sp|Q8BVE8|NSD2_MOUSE Histone-lysine N-methyltransferase NSD2 OS=Mus musculus OX=10090 GN=Nsd2 PE=1 SV=2	7	7	0.000269415	1.93949	7.7353e+06	8153102	7.8557e+06	8629205	10666999	4537800	5750901	4.5894e+06	4.2313e+06	3.2791e+06		6.6	6.6	6.6	152.25	0	24.155	90732000	19	0.0122532	0.955674
Q9D0M2	Q9D0M2	Cell division cycle-associated protein 7	Cdca7	sp|Q9D0M2|CDCA7_MOUSE Cell division cycle-associated protein 7 OS=Mus musculus OX=10090 GN=Cdca7 PE=1 SV=1	2	2	0.000297506	1.95056	4751001	4.3427e+06	4.9524e+06	5273802	3.0127e+06	1.9278e+06	2.5035e+06	2.3824e+06	2.3723e+06	2107901		11.3	11.3	11.3	43.837	0	76.878	50389000	16	0.01315	0.963888
Q91VH2	Q91VH2	Sorting nexin-9	Snx9	sp|Q91VH2|SNX9_MOUSE Sorting nexin-9 OS=Mus musculus OX=10090 GN=Snx9 PE=1 SV=1	16	16	0.000304479	0.812919	43563008	42843000	41275992	43577984	44680004	56014016	56929024	51762992	53667012	47695976		35.1	35.1	35.1	66.545	0	68.388	686430000	91	0.0139259	-0.298816
P19070	P19070	Complement receptor type 2	Cr2	sp|P19070|CR2_MOUSE Complement receptor type 2 OS=Mus musculus OX=10090 GN=Cr2 PE=1 SV=1	3	3	0.00030865	0.258247	1.06635e+06	1609481	985743	1.09549e+06	2.3967e+06	6.6149e+06	7954500	3509500	4.1423e+06	5055601		3.9	3.9	3.9	112.99	0.00046115	5.1861	41948000	4	0.0139512	-1.95318
P52482;Q91W82;P52483	P52482;Q91W82;P52483	Ubiquitin-conjugating enzyme E2 E1;Ubiquitin-conjugating enzyme E2 E2;Ubiquitin-conjugating enzyme E2 E3	Ube2e1;Ube2e2;Ube2e3	sp|P52482|UB2E1_MOUSE Ubiquitin-conjugating enzyme E2 E1 OS=Mus musculus OX=10090 GN=Ube2e1 PE=1 SV=1;sp|Q91W82|UB2E2_MOUSE Ubiquitin-conjugating enzyme E2 E2 OS=Mus musculus OX=10090 GN=Ube2e2 PE=2 SV=1;sp|P52483|UB2E3_MOUSE Ubiquitin-conjugating enzyme E	3	3	0.000319656	1.27666	10695002	11375002	9710094	10383001	10886995	8507499	9104599	8471695	7764400	7727901		19.2	19.2	19.2	21.333	0	13.669	132900000	15	0.0141687	0.35238
E9Q5G3	E9Q5G3	Kinesin-like protein KIF23	Kif23	sp|E9Q5G3|KIF23_MOUSE Kinesin-like protein KIF23 OS=Mus musculus OX=10090 GN=Kif23 PE=1 SV=1	13	13	0.000325255	1.66819	24698996	29940998	30640014	30286008	30957982	14110009	18758006	21779000	18026008	15825991		19.4	19.4	19.4	108.77	0	69.014	355560000	59	0.0141905	0.738283
Q3TKT4;REV__Q9QZS8	Q3TKT4	Transcription activator BRG1	Smarca4	sp|Q3TKT4|SMCA4_MOUSE Transcription activator BRG1 OS=Mus musculus OX=10090 GN=Smarca4 PE=1 SV=1	40	25	0.000330911	1.13313	124490008	125989944	122219936	127079992	125699952	111640064	115349992	111369992	111580008	102430032		31.4	31.4	21	181.43	0	222.79	1721400000	175	0.0140235	0.180318
Q9DB29	Q9DB29	Isoamyl acetate-hydrolyzing esterase 1 homolog	Iah1	sp|Q9DB29|IAH1_MOUSE Isoamyl acetate-hydrolyzing esterase 1 homolog OS=Mus musculus OX=10090 GN=Iah1 PE=1 SV=1	6	6	0.000337793	0.700313	16758993	15548007	17190004	15054991	16455004	24473996	18664004	24900010	24769990	23382004		38.6	38.6	38.6	27.974	0	38.652	292550000	40	0.0144186	-0.513929
Q8C0P5	Q8C0P5	Coronin-2A	Coro2a	sp|Q8C0P5|COR2A_MOUSE Coronin-2A OS=Mus musculus OX=10090 GN=Coro2a PE=2 SV=1	9	9	0.000340914	1.35498	19271002	22918000	21102990	24494002	22057002	16841998	15945007	17699996	15778003	14700000		22.5	22.5	22.5	59.573	0	20.114	282660000	32	0.0143908	0.438276
P12265	P12265	Beta-glucuronidase	Gusb	sp|P12265|BGLR_MOUSE Beta-glucuronidase OS=Mus musculus OX=10090 GN=Gusb PE=1 SV=2	8	8	0.000352636	0.805375	22487988	22518990	23889012	22828008	20622994	26074996	26118986	28461012	29147008	29751006		15.1	15.1	15.1	74.194	0	35.062	372840000	59	0.0143182	-0.312267
Q9D1Q6	Q9D1Q6	Endoplasmic reticulum resident protein 44	Erp44	sp|Q9D1Q6|ERP44_MOUSE Endoplasmic reticulum resident protein 44 OS=Mus musculus OX=10090 GN=Erp44 PE=1 SV=1	14	14	0.000361145	0.773984	101000056	105789976	112240024	121730032	111400040	152429920	127560056	142189952	143529984	147550048		41.4	41.4	41.4	46.852	0	82.11	1821500000	98	0.0147416	-0.369624
Q05CL8	Q05CL8	La-related protein 7	Larp7	sp|Q05CL8|LARP7_MOUSE La-related protein 7 OS=Mus musculus OX=10090 GN=Larp7 PE=1 SV=2	15	15	0.000361938	1.20248	46382008	45098992	39331016	45327992	44815008	35244020	36797012	36830008	37666996	36947984		32.6	32.6	32.6	64.802	0	58.96	592390000	59	0.0145778	0.266013
P43276	P43276	Histone H1.5	Hist1h1b	sp|P43276|H15_MOUSE Histone H1.5 OS=Mus musculus OX=10090 GN=H1-5 PE=1 SV=2	8	7	0.000365206	1.28076	3432700416	3651298048	3281902080	3839197440	3429701888	2595698432	3013598464	2840698880	2798501888	2527399168		27.4	23.3	23.3	22.576	0	31.601	47403000000	152	0.0145934	0.357002
Q9ESJ0	Q9ESJ0	Exportin-4	Xpo4	sp|Q9ESJ0|XPO4_MOUSE Exportin-4 OS=Mus musculus OX=10090 GN=Xpo4 PE=1 SV=2	14	14	0.000368366	1.19698	23920994	26356982	23439014	25744988	24013012	21401996	21745998	19515006	20445990	20022004		17.3	17.3	17.3	129.98	0	112.76	327450000	62	0.0144348	0.2594
Q61686	Q61686	Chromobox protein homolog 5	Cbx5	sp|Q61686|CBX5_MOUSE Chromobox protein homolog 5 OS=Mus musculus OX=10090 GN=Cbx5 PE=1 SV=1	12	11	0.000371913	1.29368	175109984	194649904	179469888	196060064	217009936	142479936	139820064	156030080	155250016	148840000		59.7	59.7	53.4	22.186	0	60.458	2493300000	94	0.0143226	0.371486
Q08288	Q08288	Cell growth-regulating nucleolar protein	Lyar	sp|Q08288|LYAR_MOUSE Cell growth-regulating nucleolar protein OS=Mus musculus OX=10090 GN=Lyar PE=1 SV=2	14	14	0.000375903	1.2057	84827008	89736008	80848984	84977976	81839016	71545968	70699992	63517992	70292984	74374952		35.6	35.6	35.6	43.735	0	78.919	1144500000	100	0.0143404	0.269875
O70126	O70126	Aurora kinase B	Aurkb	sp|O70126|AURKB_MOUSE Aurora kinase B OS=Mus musculus OX=10090 GN=Aurkb PE=1 SV=2	12	11	0.000386132	1.78573	42715012	35089012	32919014	36110024	33860000	22935006	19229010	26124996	18249012	15801007		47.2	47.2	44.9	39.384	0	33.16	406720000	27	0.0147789	0.836513
Q4QY64	Q4QY64	ATPase family AAA domain-containing protein 5	Atad5	sp|Q4QY64|ATAD5_MOUSE ATPase family AAA domain-containing protein 5 OS=Mus musculus OX=10090 GN=Atad5 PE=1 SV=1	15	15	0.000392433	1.58135	15710001	18189012	20146004	15431995	15952007	10935999	8728605	12564995	11285993	10587001		12.6	12.6	12.6	203.91	0	51.592	215190000	53	0.0150417	0.661152
Q8BJ37	Q8BJ37	Tyrosyl-DNA phosphodiesterase 1	Tdp1	sp|Q8BJ37|TYDP1_MOUSE Tyrosyl-DNA phosphodiesterase 1 OS=Mus musculus OX=10090 GN=Tdp1 PE=1 SV=2	6	6	0.000400584	1.27962	8858801	10136003	9200299	9605700	9077004	6657899	7435903	7137403	7.1942e+06	8.2589e+06		12.8	12.8	12.8	68.689	0	14.277	125420000	31	0.0154227	0.355712
Q62193	Q62193	Replication protein A 32 kDa subunit	Rpa2	sp|Q62193|RFA2_MOUSE Replication protein A 32 kDa subunit OS=Mus musculus OX=10090 GN=Rpa2 PE=1 SV=1	6	6	0.000405045	1.22603	78701976	78136016	70373048	81055976	70399008	65416012	60222036	60102012	63406988	59376984		34.4	34.4	34.4	29.718	0	40.54	989150000	52	0.0153878	0.293998
Q03147;Q8BWQ5	Q03147	Cyclin-dependent kinase 7	Cdk7	sp|Q03147|CDK7_MOUSE Cyclin-dependent kinase 7 OS=Mus musculus OX=10090 GN=Cdk7 PE=1 SV=2	6	6	0.000415662	1.31817	15522991	13986001	17654004	16041997	13763991	11806002	11825998	11341006	11195001	11996002		23.1	23.1	23.1	38.968	0	11.292	193140000	16	0.016	0.39854
P37913	P37913	DNA ligase 1	Lig1	sp|P37913|DNLI1_MOUSE DNA ligase 1 OS=Mus musculus OX=10090 GN=Lig1 PE=1 SV=2	44	44	0.000419165	1.84382	466840096	564639872	688439744	592209728	558000320	252969920	248510080	359300128	363510016	342720000		57.3	57.3	57.3	102.29	0	323.31	6891400000	321	0.01584	0.882696
O70370	O70370	Cathepsin S	Ctss	sp|O70370|CATS_MOUSE Cathepsin S OS=Mus musculus OX=10090 GN=Ctss PE=1 SV=2	8	8	0.000419838	0.779004	67751976	58855996	66754028	70231952	65517020	80499048	81370032	78824016	92152960	89733992		40.9	40.9	40.9	38.474	0	126.93	1107700000	69	0.0156832	-0.360297
Q62186	Q62186	Translocon-associated protein subunit delta	Ssr4	sp|Q62186|SSRD_MOUSE Translocon-associated protein subunit delta OS=Mus musculus OX=10090 GN=Ssr4 PE=1 SV=1	4	4	0.00046121	0.752355	72246976	70320032	64564964	76700968	83334048	101300008	91168000	102859944	91487000	100079976		30.8	30.8	30.8	18.936	0	27.547	1237000000	41	0.0164706	-0.410514
O88455	O88455	7-dehydrocholesterol reductase	Dhcr7	sp|O88455|DHCR7_MOUSE 7-dehydrocholesterol reductase OS=Mus musculus OX=10090 GN=Dhcr7 PE=1 SV=1	5	5	0.000468311	0.676643	16142991	18261996	21385988	23345986	20173990	30319980	26801986	30424020	30211984	28027010		12.7	12.7	12.7	53.918	0	25.221	371970000	44	0.0165437	-0.563534
Q9JIM1	Q9JIM1	Equilibrative nucleoside transporter 1	Slc29a1	sp|Q9JIM1|S29A1_MOUSE Equilibrative nucleoside transporter 1 OS=Mus musculus OX=10090 GN=Slc29a1 PE=1 SV=3	2	2	0.00046975	1.45971	2.6302e+06	2.5992e+06	2.3913e+06	2.8645e+06	2.2335e+06	1.8499e+06	1.9368e+06	1.7648e+06	1.7396e+06	1.4348e+06		5.4	5.4	5.4	50.192	0.0016515	2.8862	32168000	5	0.0163846	0.545679
Q64701	Q64701	Retinoblastoma-like protein 1	Rbl1	sp|Q64701|RBL1_MOUSE Retinoblastoma-like protein 1 OS=Mus musculus OX=10090 GN=Rbl1 PE=1 SV=3	13	13	0.000478465	1.58983	20703994	22999986	25858000	25134010	23307992	11933993	13176000	17352008	15415009	16886008		16.5	16.5	16.5	119.46	0	27.682	301120000	39	0.0166857	0.668872
Q8BG15	Q8BG15	CTD small phosphatase-like protein 2	Ctdspl2	sp|Q8BG15|CTSL2_MOUSE CTD small phosphatase-like protein 2 OS=Mus musculus OX=10090 GN=Ctdspl2 PE=1 SV=1	6	6	0.000538269	1.51466	10813006	12773996	15374995	13533995	13130995	7979400	8565497	8418405	10371998	7.9326e+06		13.5	13.5	13.5	52.812	0.00023975	6.0544	164960000	18	0.0179623	0.598997
P25206	P25206	DNA replication licensing factor MCM3	Mcm3	sp|P25206|MCM3_MOUSE DNA replication licensing factor MCM3 OS=Mus musculus OX=10090 GN=Mcm3 PE=1 SV=2	55	55	0.00054432	1.59851	1032900160	1219600640	1362099968	1257599488	1215500672	652859776	624989760	880259776	857510464	815949568		71.8	71.8	71.8	91.545	0	323.31	15179000000	572	0.018243	0.676727
A2A884	A2A884	Transcription factor HIVEP3	Hivep3	sp|A2A884|ZEP3_MOUSE Transcription factor HIVEP3 OS=Mus musculus OX=10090 GN=Hivep3 PE=1 SV=1	2	2	0.000553733	2.0313	183119936	174240064	152450080	299180064	191999984	95942008	116880024	90896008	97004064	81712952		1.4	1.4	1.4	253.41	0.0059512	2.2247	2532500000	21	0.0187407	1.0224
Q6ZQK0	Q6ZQK0	Condensin-2 complex subunit D3	Ncapd3	sp|Q6ZQK0|CNDD3_MOUSE Condensin-2 complex subunit D3 OS=Mus musculus OX=10090 GN=Ncapd3 PE=1 SV=3	19	19	0.000557617	1.36376	20003008	22006990	23811002	20126996	23313016	15463998	14237996	17971992	15222994	17307994		17.6	17.6	17.6	169.43	0	80.639	278380000	62	0.0186789	0.447595
O54864	O54864	Histone-lysine N-methyltransferase SUV39H1	Suv39h1	sp|O54864|SUV91_MOUSE Histone-lysine N-methyltransferase SUV39H1 OS=Mus musculus OX=10090 GN=Suv39h1 PE=1 SV=1	9	9	0.000567181	1.45548	16890006	19376000	19584998	23109012	16581995	12776006	12411007	12815999	14792995	12507996		24.3	24.3	24.3	47.754	0	36.512	244360000	42	0.0186182	0.541499
Q91WN4	Q91WN4	Kynurenine 3-monooxygenase	Kmo	sp|Q91WN4|KMO_MOUSE Kynurenine 3-monooxygenase OS=Mus musculus OX=10090 GN=Kmo PE=1 SV=1	6	6	0.000568301	0.494894	6.1047e+06	3529900	4149902	4.4668e+06	3.3913e+06	8695295	10219995	9091296	8618796	6553296		15.2	15.2	15.2	54.531	0	12.89	90867000	23	0.0184505	-1.01481
Q8VIJ6	Q8VIJ6	Splicing factor, proline- and glutamine-rich	Sfpq	sp|Q8VIJ6|SFPQ_MOUSE Splicing factor, proline- and glutamine-rich OS=Mus musculus OX=10090 GN=Sfpq PE=1 SV=1	32	31	0.00057176	1.12903	955440384	1033800448	1024800128	991200448	987120320	877260032	922370560	833210432	890189952	899519488		47.6	47.6	46.5	75.441	0	253.8	13983000000	375	0.0183929	0.175085
Q6P9L6	Q6P9L6	Kinesin-like protein KIF15	Kif15	sp|Q6P9L6|KIF15_MOUSE Kinesin-like protein KIF15 OS=Mus musculus OX=10090 GN=Kif15 PE=1 SV=1	43	43	0.000580088	1.48029	116789976	139709936	150070000	140280000	138409968	82275016	79574032	107189944	101730016	93694968		38.7	38.7	38.7	160.12	0	269.61	1722700000	197	0.0189027	0.565878
Q61188;P70351	Q61188	Histone-lysine N-methyltransferase EZH2	Ezh2	sp|Q61188|EZH2_MOUSE Histone-lysine N-methyltransferase EZH2 OS=Mus musculus OX=10090 GN=Ezh2 PE=1 SV=2	12	12	0.000593099	1.46363	32780994	35698008	45656980	34318024	35692016	22399002	23576008	28043986	25262000	26043988		20.1	20.1	20.1	85.291	0	39.773	462800000	44	0.0192982	0.549548
Q8K305	Q8K305	Kinetochore-associated protein NSL1 homolog	Nsl1	sp|Q8K305|NSL1_MOUSE Kinetochore-associated protein NSL1 homolog OS=Mus musculus OX=10090 GN=Nsl1 PE=2 SV=1	3	3	0.000596977	1.66285	2.8398e+06	4.4638e+06	3.7199e+06	3.7071e+06	4.2217e+06	2.1275e+06	2335599	2.6704e+06	2215901	1.9742e+06		15.3	15.3	15.3	31.739	0	7.4559	42345000	9	0.0191304	0.733654
Q9JJ11	Q9JJ11	Transforming acidic coiled-coil-containing protein 3	Tacc3	sp|Q9JJ11|TACC3_MOUSE Transforming acidic coiled-coil-containing protein 3 OS=Mus musculus OX=10090 GN=Tacc3 PE=1 SV=1	7	7	0.00060915	1.60992	10513995	8454297	9339901	8647695	8606601	7.319e+06	5.9234e+06	4745803	5.6703e+06	4897298		18.7	18.7	18.7	70.626	0	18.882	110260000	35	0.0193793	0.686991
Q60973	Q60973	Histone-binding protein RBBP7	Rbbp7	sp|Q60973|RBBP7_MOUSE Histone-binding protein RBBP7 OS=Mus musculus OX=10090 GN=Rbbp7 PE=1 SV=1	13	6	0.000614719	1.29828	227200064	231349936	254899968	210160096	205549968	182660032	184850096	174329920	157390016	169379920		35.1	35.1	22.6	47.789	0	178.32	2980200000	85	0.0192821	0.376601
Q99MN9	Q99MN9	Propionyl-CoA carboxylase beta chain, mitochondrial	Pccb	sp|Q99MN9|PCCB_MOUSE Propionyl-CoA carboxylase beta chain, mitochondrial OS=Mus musculus OX=10090 GN=Pccb PE=1 SV=2	12	12	0.000623475	0.720467	13891998	15257005	12671008	16178993	14511001	17726998	18627004	22518990	20474988	21333998		33.3	33.3	33.3	58.408	0	50.794	247610000	88	0.0194915	-0.472995
Q6NZJ6	Q6NZJ6	Eukaryotic translation initiation factor 4 gamma 1	Eif4g1	sp|Q6NZJ6|IF4G1_MOUSE Eukaryotic translation initiation factor 4 gamma 1 OS=Mus musculus OX=10090 GN=Eif4g1 PE=1 SV=1	49	46	0.000631064	1.13813	440949952	490430176	433699776	464399904	454050016	406909824	398120064	413520192	390099936	396289952		39.3	39.3	37.4	176.07	0	304.47	6330900000	372	0.0198992	0.186662
P33611	P33611	DNA polymerase alpha subunit B	Pola2	sp|P33611|DPOA2_MOUSE DNA polymerase alpha subunit B OS=Mus musculus OX=10090 GN=Pola2 PE=1 SV=2	12	12	0.000640778	1.35609	38178988	43831992	43236988	46993008	43640020	27059010	30621994	34600020	33950008	33241994		31.2	31.2	31.2	66.213	0	88.831	557850000	70	0.0202667	0.439452
Q922S8	Q922S8	Kinesin-like protein KIF2C	Kif2c	sp|Q922S8|KIF2C_MOUSE Kinesin-like protein KIF2C OS=Mus musculus OX=10090 GN=Kif2c PE=1 SV=1	16	14	0.000660973	1.55376	25695004	27916992	37146988	28723006	23586016	16299005	18446998	18234012	18761998	19379998		32.5	32.5	29.7	81.084	0	58.551	367110000	53	0.0206281	0.635766
P70429	P70429	Ena/VASP-like protein	Evl	sp|P70429|EVL_MOUSE Ena/VASP-like protein OS=Mus musculus OX=10090 GN=Evl PE=1 SV=2	13	13	0.000666029	0.616798	64979000	51227004	44537988	45708980	49282988	85607984	97988960	84764000	76921024	68396992		46.9	46.9	46.9	44.337	0	65.903	936190000	87	0.0205246	-0.697129
Q6A009	Q6A009	E3 ubiquitin-protein ligase listerin	Ltn1	sp|Q6A009|LTN1_MOUSE E3 ubiquitin-protein ligase listerin OS=Mus musculus OX=10090 GN=Ltn1 PE=1 SV=3	17	17	0.000689437	1.12435	19962006	20773994	21028990	20851010	20822002	18978996	17195006	19138998	17993008	18749006		15.1	15.1	15.1	198.92	0	32.44	302180000	76	0.0212358	0.169096
B2RXS4;Q9QZC2	B2RXS4	Plexin-B2	Plxnb2	sp|B2RXS4|PLXB2_MOUSE Plexin-B2 OS=Mus musculus OX=10090 GN=Plxnb2 PE=1 SV=1	13	12	0.00073433	1.9667	10354995	14194992	14295996	12080002	11843005	5.0971e+06	5.7013e+06	9500796	6832000	5.4167e+06		9.4	9.4	9.1	206.23	0	32.107	144660000	24	0.0227419	0.975776
Q6DFV1	Q6DFV1	Condensin-2 complex subunit G2	Ncapg2	sp|Q6DFV1|CNDG2_MOUSE Condensin-2 complex subunit G2 OS=Mus musculus OX=10090 GN=Ncapg2 PE=1 SV=2	15	15	0.000739635	1.43978	21026988	25902000	23637992	24751984	24079996	14410992	14503003	19564010	17818000	17023010		21.9	21.9	21.9	130.89	0	49.29	317390000	76	0.022592	0.52585
Q8BK67	Q8BK67	Protein RCC2	Rcc2	sp|Q8BK67|RCC2_MOUSE Protein RCC2 OS=Mus musculus OX=10090 GN=Rcc2 PE=1 SV=1	28	28	0.000804452	1.1496	700959616	799380160	759389632	765520448	763220416	633759744	635189952	671480000	665759872	688030272		68.5	68.5	68.5	55.983	0	231.12	10480000000	296	0.0245079	0.20113
Q6NVF4	Q6NVF4	DNA helicase B	Helb	sp|Q6NVF4|HELB_MOUSE DNA helicase B OS=Mus musculus OX=10090 GN=Helb PE=1 SV=2	13	13	0.000812133	1.17919	44382988	44903016	49680008	41844008	44587008	37909996	39816008	38071976	38838992	36301008		17.9	17.9	17.9	121.47	0	67.947	570840000	56	0.024315	0.237791
Q8CG47	Q8CG47	Structural maintenance of chromosomes protein 4	Smc4	sp|Q8CG47|SMC4_MOUSE Structural maintenance of chromosomes protein 4 OS=Mus musculus OX=10090 GN=Smc4 PE=1 SV=1	50	50	0.000854607	1.46981	328510176	416589792	440089728	426620160	411220064	241859840	241219904	313840064	291820160	288280032		42.8	42.8	42.8	146.89	0	306.85	5167300000	335	0.0254062	0.555625
Q9QWT9	Q9QWT9	Kinesin-like protein KIFC1	Kifc1	sp|Q9QWT9|KIFC1_MOUSE Kinesin-like protein KIFC1 OS=Mus musculus OX=10090 GN=Kifc1 PE=1 SV=2	16	16	0.000859277	1.41532	35487996	39036976	37539976	38395024	36044012	22807012	23232004	32214992	28578010	25979990		29.1	29.1	29.1	74.152	0	53.114	476030000	71	0.0255194	0.50113
P59328	P59328	WD repeat and HMG-box DNA-binding protein 1	Wdhd1	sp|P59328|WDHD1_MOUSE WD repeat and HMG-box DNA-binding protein 1 OS=Mus musculus OX=10090 GN=Wdhd1 PE=1 SV=2	30	30	0.000883238	1.59479	118500056	110700016	92533008	102710056	100960000	77635992	81646000	60900028	56032012	56409972		43.2	43.2	43.2	124.25	0	162.47	1241500000	136	0.0259077	0.673367
P30276	P30276	G2/mitotic-specific cyclin-B2	Ccnb2	sp|P30276|CCNB2_MOUSE G2/mitotic-specific cyclin-B2 OS=Mus musculus OX=10090 GN=Ccnb2 PE=1 SV=2	3	3	0.000902198	1.68422	6.9836e+06	5201600	4493503	4167799	4713899	3350700	2.7751e+06	3.1913e+06	3.0932e+06	2.5781e+06		11.3	11.3	11.3	45.382	0.00023496	5.6113	61072000	7	0.0260763	0.752084
Q9JLI8	Q9JLI8	Squamous cell carcinoma antigen recognized by T-cells 3	Sart3	sp|Q9JLI8|SART3_MOUSE Squamous cell carcinoma antigen recognized by T-cells 3 OS=Mus musculus OX=10090 GN=Sart3 PE=1 SV=1	23	23	0.000916235	1.17105	101259968	105760048	100689944	102879936	100209992	86334040	91326032	88514952	92319048	78347968		30.2	30.2	30.2	109.62	0	204.34	1407600000	134	0.0262121	0.227801
Q6NSR8	Q6NSR8	Probable aminopeptidase NPEPL1	Npepl1	sp|Q6NSR8|PEPL1_MOUSE Probable aminopeptidase NPEPL1 OS=Mus musculus OX=10090 GN=Npepl1 PE=1 SV=1	5	5	0.000933204	0.591885	6577400	7.0923e+06	4.908e+06	6499997	5.318e+06	10940005	10743000	8020097	12451997	9282401		17	17	17	55.939	0	12.863	117280000	25	0.0268571	-0.756612
Q8K339	Q8K339	DNA/RNA-binding protein KIN17	Kin	sp|Q8K339|KIN17_MOUSE DNA/RNA-binding protein KIN17 OS=Mus musculus OX=10090 GN=Kin PE=1 SV=1	5	5	0.000951086	1.26598	6.5258e+06	6.2467e+06	7119798	7.2938e+06	6.5048e+06	5654198	5.3987e+06	5801102	4.9341e+06	4.8464e+06		13.8	13.8	13.8	44.721	0	10.359	88982000	23	0.027403	0.34026
Q8K1B8	Q8K1B8	Fermitin family homolog 3	Fermt3	sp|Q8K1B8|URP2_MOUSE Fermitin family homolog 3 OS=Mus musculus OX=10090 GN=Fermt3 PE=1 SV=1	31	31	0.000977025	0.871473	392269984	371499808	354620096	390170080	371069824	447550240	435380192	441420064	433180032	399499872		59.8	59.8	59.8	75.634	0	182.58	5895700000	240	0.028	-0.198473
P11881	P11881	Inositol 1,4,5-trisphosphate receptor type 1	Itpr1	sp|P11881|ITPR1_MOUSE Inositol 1,4,5-trisphosphate receptor type 1 OS=Mus musculus OX=10090 GN=Itpr1 PE=1 SV=2	25	20	0.00097843	0.786908	22129996	18325992	22175012	18792012	18462004	24446994	26733014	25235996	25792002	24308988		12.9	11.7	11.5	313.16	0	83.19	329150000	83	0.0277941	-0.345734
Q9Z179	Q9Z179	SHC SH2 domain-binding protein 1	Shcbp1	sp|Q9Z179|SHCBP_MOUSE SHC SH2 domain-binding protein 1 OS=Mus musculus OX=10090 GN=Shcbp1 PE=1 SV=1	12	12	0.000983147	1.42705	28293986	30084000	34510024	35732996	27822996	19807008	19902004	25120988	23752994	20979006		23.8	23.8	23.8	75.916	0	26.895	404310000	44	0.0279708	0.513034
P13020	P13020	Gelsolin	Gsn	sp|P13020|GELS_MOUSE Gelsolin OS=Mus musculus OX=10090 GN=Gsn PE=1 SV=3	14	7	0.000993376	0.485322	17210994	11570006	11329002	14658992	12557007	30197008	39276976	23572984	28572002	19307010		27.3	15.8	15.8	85.941	0	35.743	292850000	40	0.028	-1.04299
Q91ZW3;Q6PGB8	Q91ZW3	SWI/SNF-related matrix-associated actin-dependent regulator of chromatin subfamily A member 5	Smarca5	sp|Q91ZW3|SMCA5_MOUSE SWI/SNF-related matrix-associated actin-dependent regulator of chromatin subfamily A member 5 OS=Mus musculus OX=10090 GN=Smarca5 PE=1 SV=1	59	59	0.0009946	1.21512	547989632	645350080	606929728	644339840	604730304	471330048	487439904	546599680	502429696	500370112		51.8	51.8	51.8	121.63	0	323.31	8124700000	429	0.0278561	0.281102
Q8JZM7	Q8JZM7	Parafibromin	Cdc73	sp|Q8JZM7|CDC73_MOUSE Parafibromin OS=Mus musculus OX=10090 GN=Cdc73 PE=1 SV=1	12	12	0.00100108	1.12824	34181004	32554984	34482020	33331020	32078990	28831018	30310000	31278010	27938000	29387992		25.4	25.4	25.4	60.576	0	52.863	455590000	75	0.0279429	0.174078
Q9JM90	Q9JM90	Signal-transducing adaptor protein 1	Stap1	sp|Q9JM90|STAP1_MOUSE Signal-transducing adaptor protein 1 OS=Mus musculus OX=10090 GN=Stap1 PE=1 SV=1	8	8	0.00105349	0.683544	12206008	15541000	14814994	14891008	17742988	18243006	23503992	23119004	21808014	23016990		41.8	41.8	41.8	34.627	0	29.211	260180000	22	0.029305	-0.548893
Q8CGY8	Q8CGY8	UDP-N-acetylglucosamine--peptide N-acetylglucosaminyltransferase 110 kDa subunit	Ogt	sp|Q8CGY8|OGT1_MOUSE UDP-N-acetylglucosamine--peptide N-acetylglucosaminyltransferase 110 kDa subunit OS=Mus musculus OX=10090 GN=Ogt PE=1 SV=2	30	30	0.00106339	1.22755	157800048	172899952	189820064	171010112	157810064	133520056	140860016	145059936	142929904	128590056		35.2	35.2	35.2	116.95	0	161.55	2301700000	204	0.0293803	0.295777
Q60710	Q60710	Deoxynucleoside triphosphate triphosphohydrolase SAMHD1	Samhd1	sp|Q60710|SAMH1_MOUSE Deoxynucleoside triphosphate triphosphohydrolase SAMHD1 OS=Mus musculus OX=10090 GN=Samhd1 PE=1 SV=3	29	29	0.00107366	0.768559	312639936	303069952	291780064	320020192	316539872	399270208	483900064	391460256	385469984	358230080		55.2	55.2	55.2	75.892	0	214.9	5108100000	266	0.0292308	-0.379772
O35855	O35855	Branched-chain-amino-acid aminotransferase, mitochondrial	Bcat2	sp|O35855|BCAT2_MOUSE Branched-chain-amino-acid aminotransferase, mitochondrial OS=Mus musculus OX=10090 GN=Bcat2 PE=1 SV=2	8	8	0.00107531	0.799234	28545988	31435002	31579002	32536010	32251982	35530012	39387996	44642984	37130980	39306012		28.2	28.2	28.2	44.127	0	37.42	519210000	39	0.0290278	-0.32331
Q9DAW6	Q9DAW6	U4/U6 small nuclear ribonucleoprotein Prp4	Prpf4	sp|Q9DAW6|PRP4_MOUSE U4/U6 small nuclear ribonucleoprotein Prp4 OS=Mus musculus OX=10090 GN=Prpf4 PE=1 SV=1	14	14	0.00109246	1.12008	69588024	65962968	71260032	68972976	64189032	61187984	61274036	60900028	62262040	57781996		32.2	32.2	32.2	58.369	0	65.649	955040000	72	0.0293517	0.163601
Q7TT28	Q7TT28	RNA exonuclease 1 homolog	Rexo1	sp|Q7TT28|REXO1_MOUSE RNA exonuclease 1 homolog OS=Mus musculus OX=10090 GN=Rexo1 PE=1 SV=1	1	1	0.00109923	1.53885	1.3326e+06	1.2005e+06	1.022e+06	1303400	1270800	769922	794500	631487	995409	816170		1.7	1.7	1.7	130.79	0.00045945	5.083	12845000	6	0.0293151	0.621852
Q7TQK1	Q7TQK1	Integrator complex subunit 7	Ints7	sp|Q7TQK1|INT7_MOUSE Integrator complex subunit 7 OS=Mus musculus OX=10090 GN=Ints7 PE=1 SV=1	19	19	0.00113147	1.15589	51868008	56010980	57523000	54397992	51800988	44695012	45540992	48808996	49776984	46150004		25.2	25.2	25.2	106.86	0	88.228	748840000	83	0.0299592	0.208998
P49718	P49718	DNA replication licensing factor MCM5	Mcm5	sp|P49718|MCM5_MOUSE DNA replication licensing factor MCM5 OS=Mus musculus OX=10090 GN=Mcm5 PE=1 SV=2	47	47	0.00114135	1.57371	1255899776	1488299648	1813901184	1546700288	1487699584	814019840	798820224	1099000192	1062400192	1064600640		65.7	65.7	65.7	82.406	0	323.31	18790000000	481	0.0299459	0.65417
Q8BTI7	Q8BTI7	Serine/threonine-protein phosphatase 6 regulatory ankyrin repeat subunit C	Ankrd52	sp|Q8BTI7|ANR52_MOUSE Serine/threonine-protein phosphatase 6 regulatory ankyrin repeat subunit C OS=Mus musculus OX=10090 GN=Ankrd52 PE=1 SV=1	5	5	0.00114624	1.36811	7.8099e+06	7.3208e+06	6.9383e+06	7759300	6.7765e+06	4896897	4.8632e+06	6459101	4924398	5.7452e+06		6	6	6	115.03	0	8.4599	93740000	10	0.0298255	0.452188
Q9CYN2	Q9CYN2	Signal peptidase complex subunit 2	Spcs2	sp|Q9CYN2|SPCS2_MOUSE Signal peptidase complex subunit 2 OS=Mus musculus OX=10090 GN=Spcs2 PE=1 SV=1	11	11	0.00114738	0.813573	57346000	48780996	58614036	57711988	53873024	70688968	64646964	63651988	68025000	72282040		46	46	46	24.977	0	84.242	893930000	70	0.0296267	-0.297657
Q9Z248	Q9Z248	Zinc finger protein AEBP2	Aebp2	sp|Q9Z248|AEBP2_MOUSE Zinc finger protein AEBP2 OS=Mus musculus OX=10090 GN=Aebp2 PE=1 SV=2	3	3	0.00116287	1.82031	1.8529e+06	2.1543e+06	3.3017e+06	2650900	2.0004e+06	1.4866e+06	1.2787e+06	1.3916e+06	1.2829e+06	1.0304e+06		8.1	8.1	8.1	52.962	0	9.7821	26916000	8	0.0296159	0.864186
Q8CIS0;REV__Q69ZN6	Q8CIS0	Caspase recruitment domain-containing protein 11	Card11	sp|Q8CIS0|CAR11_MOUSE Caspase recruitment domain-containing protein 11 OS=Mus musculus OX=10090 GN=Card11 PE=1 SV=2	21	20	0.00120953	1.16322	38561016	40430000	39902008	42841984	41576008	36729988	35023016	35330000	36045012	31760002		23.9	23.9	23.4	134.04	0	84.883	553710000	75	0.0305	0.218128
Q9CY94	Q9CY94	DNA replication complex GINS protein PSF3	Gins3	sp|Q9CY94|PSF3_MOUSE DNA replication complex GINS protein PSF3 OS=Mus musculus OX=10090 GN=Gins3 PE=2 SV=1	6	6	0.00126402	1.6352	9279604	8.0752e+06	6201903	7.1099e+06	8672598	5852298	4650500	5175403	3.8103e+06	4567099		34.7	34.7	34.7	24.576	0	9.7364	93252000	23	0.031085	0.709465
A6PWY4	A6PWY4	WD repeat-containing protein 76	Wdr76	sp|A6PWY4|WDR76_MOUSE WD repeat-containing protein 76 OS=Mus musculus OX=10090 GN=Wdr76 PE=1 SV=1	11	11	0.00127806	1.60413	35998008	37493004	24990010	42503992	33082012	21486000	23757014	22528994	20731000	18728988		22.2	22.2	22.2	69.007	0	31.834	410310000	48	0.0310649	0.681788
P30285	P30285	Cyclin-dependent kinase 4	Cdk4	sp|P30285|CDK4_MOUSE Cyclin-dependent kinase 4 OS=Mus musculus OX=10090 GN=Cdk4 PE=1 SV=1	7	6	0.00129106	2.2216	10819999	8140199	7983800	12677006	14139999	6.9113e+06	5156703	4839801	3.625e+06	3.7251e+06		32.3	29.7	29.7	33.75	0	17.685	110050000	14	0.0313032	1.1516
P34022	P34022	Ran-specific GTPase-activating protein	Ranbp1	sp|P34022|RANG_MOUSE Ran-specific GTPase-activating protein OS=Mus musculus OX=10090 GN=Ranbp1 PE=1 SV=2	8	8	0.00129366	1.22195	387140032	398390176	399230080	399489856	399280224	347590240	365569856	315409888	308129856	291920128		59.1	59.1	59.1	23.596	0	104.97	5294300000	90	0.0311026	0.289189
P49717	P49717	DNA replication licensing factor MCM4	Mcm4	sp|P49717|MCM4_MOUSE DNA replication licensing factor MCM4 OS=Mus musculus OX=10090 GN=Mcm4 PE=1 SV=1	42	41	0.0013111	1.5322	736380096	929790080	989309952	926169600	882969728	484339776	490720096	671569664	613899840	669429760		52.6	52.6	51.7	96.735	0	323.31	11230000000	400	0.0312611	0.615605
Q8K368	Q8K368	Fanconi anemia group I protein homolog	Fanci	sp|Q8K368|FANCI_MOUSE Fanconi anemia group I protein homolog OS=Mus musculus OX=10090 GN=Fanci PE=1 SV=2	18	18	0.00139161	1.35027	20461998	26343014	26566994	25430016	26490010	17979002	16892998	18092000	18405998	21250000		18.4	18.4	18.4	149.32	0	64.082	331290000	86	0.0334177	0.433251
Q9JIY5;A2RT60	Q9JIY5	Serine protease HTRA2, mitochondrial	Htra2	sp|Q9JIY5|HTRA2_MOUSE Serine protease HTRA2, mitochondrial OS=Mus musculus OX=10090 GN=Htra2 PE=1 SV=2	6	6	0.00140581	0.751781	12380002	10905996	10474994	12390006	9587101	15329003	16379991	14420998	14384001	13431998		17	17	17	49.348	0	19.954	188880000	20	0.0335597	-0.411617
P47738;Q62148;P24549;O35945;Q9JHW9	P47738	Aldehyde dehydrogenase, mitochondrial	Aldh2	sp|P47738|ALDH2_MOUSE Aldehyde dehydrogenase, mitochondrial OS=Mus musculus OX=10090 GN=Aldh2 PE=1 SV=1	21	20	0.00142617	0.716365	271749856	285459872	324879968	317849952	287880128	390960096	403239808	507280032	435510304	350960192		50.1	50.1	48.6	56.537	0	283.54	5206400000	224	0.033775	-0.481234
P08030	P08030	Adenine phosphoribosyltransferase	Aprt	sp|P08030|APT_MOUSE Adenine phosphoribosyltransferase OS=Mus musculus OX=10090 GN=Aprt PE=1 SV=2	12	12	0.0014282	0.781747	105020048	124950048	141710096	133169944	131139928	156960080	160359952	161780080	164760096	165789904		72.8	72.8	72.8	19.724	0	56.256	2143200000	101	0.0336398	-0.355227
Q9D0N7	Q9D0N7	Chromatin assembly factor 1 subunit B	Chaf1b	sp|Q9D0N7|CAF1B_MOUSE Chromatin assembly factor 1 subunit B OS=Mus musculus OX=10090 GN=Chaf1b PE=1 SV=1	14	14	0.00144458	1.35708	43507008	56247996	56453988	53482004	48961004	37353976	32884998	39762984	38177976	42146984		37.2	37.2	37.2	63.131	0	87.708	657430000	57	0.0339506	0.440505
P59913	P59913	Protein-L-isoaspartate O-methyltransferase domain-containing protein 1	Pcmtd1	sp|P59913|PCMD1_MOUSE Protein-L-isoaspartate O-methyltransferase domain-containing protein 1 OS=Mus musculus OX=10090 GN=Pcmtd1 PE=1 SV=1	2	2	0.00144599	0.60464	772930	635170	772350	594090	866750	966520	1.5663e+06	1.0879e+06	1.2095e+06	1.2129e+06		9.2	9.2	9.2	40.693	0.00023918	6.0104	13982000	8	0.0338405	-0.725851
Q9D8V0	Q9D8V0	Minor histocompatibility antigen H13	Hm13	sp|Q9D8V0|HM13_MOUSE Minor histocompatibility antigen H13 OS=Mus musculus OX=10090 GN=Hm13 PE=1 SV=1	10	10	0.00144957	0.727469	71772968	72510024	67497976	90779040	85401008	113300048	94173960	101429992	108370064	113969944		25.7	25.7	25.7	41.747	0	189.18	1325600000	94	0.0337317	-0.459043
Q8K3J1	Q8K3J1	NADH dehydrogenase [ubiquinone] iron-sulfur protein 8, mitochondrial	Ndufs8	sp|Q8K3J1|NDUS8_MOUSE NADH dehydrogenase [ubiquinone] iron-sulfur protein 8, mitochondrial OS=Mus musculus OX=10090 GN=Ndufs8 PE=1 SV=1	3	3	0.001464	0.667834	6.5809e+06	7346901	5.6548e+06	6.9984e+06	8.2527e+06	9786403	8509896	11879999	11000993	10921002		13.7	13.7	13.7	24.038	0	6.7466	125580000	18	0.0340121	-0.582438
A2AT37	A2AT37		Upf2	sp|A2AT37|RENT2_MOUSE Regulator of nonsense transcripts 2 OS=Mus musculus OX=10090 GN=Upf2 PE=1 SV=1	13	13	0.0014755	1.0837	23719008	24104012	24203002	23337006	22550004	22698000	21451996	21577006	21747004	21323002		15.8	15.8	15.8	147.55	0	45.3	334260000	73	0.0339518	0.11597
Q9D3E6	Q9D3E6	Cohesin subunit SA-1	Stag1	sp|Q9D3E6|STAG1_MOUSE Cohesin subunit SA-1 OS=Mus musculus OX=10090 GN=Stag1 PE=1 SV=3	13	9	0.00149116	1.4936	14292009	12423008	16856990	12343997	11224998	9829401	8777799	9960795	7.8559e+06	8263705		15.2	12.2	12.2	144.44	0	28.635	158760000	19	0.0341317	0.578789
Q9Z265	Q9Z265	Serine/threonine-protein kinase Chk2	Chek2	sp|Q9Z265|CHK2_MOUSE Serine/threonine-protein kinase Chk2 OS=Mus musculus OX=10090 GN=Chek2 PE=1 SV=1	2	2	0.00149834	1.62083	3.999e+06	4.9658e+06	3980201	5.3536e+06	4981201	2.3241e+06	3237900	3.4187e+06	3.1018e+06	2.3613e+06		4.9	4.9	4.9	61.088	0.00044703	4.4053	63121000	6	0.0340476	0.696729
Q3V1H1	Q3V1H1	Cytoskeleton-associated protein 2	Ckap2	sp|Q3V1H1|CKAP2_MOUSE Cytoskeleton-associated protein 2 OS=Mus musculus OX=10090 GN=Ckap2 PE=1 SV=1	3	3	0.00150418	1.57172	1.6453e+06	2.2625e+06	1.8703e+06	2.059e+06	2.0458e+06	996800	1.0942e+06	1.5045e+06	1.4493e+06	1.2857e+06		7.2	7.2	7.2	74.028	0	7.1432	24281000	10	0.0340592	0.65234
O35286	O35286	Pre-mRNA-splicing factor ATP-dependent RNA helicase DHX15	Dhx15	sp|O35286|DHX15_MOUSE Pre-mRNA-splicing factor ATP-dependent RNA helicase DHX15 OS=Mus musculus OX=10090 GN=Dhx15 PE=1 SV=2	32	31	0.0015268	1.1525	361790240	383870048	378749760	399010048	398070048	327479840	313049824	363020160	329660064	334910080		40.6	40.6	39.5	91.006	0	125.59	5269400000	258	0.0347059	0.204773
P25911	P25911	Tyrosine-protein kinase Lyn	Lyn	sp|P25911|LYN_MOUSE Tyrosine-protein kinase Lyn OS=Mus musculus OX=10090 GN=Lyn PE=1 SV=4	23	20	0.00153692	0.795756	93623024	81687032	101540016	85666976	92577056	103580064	112089960	124139936	112450048	119089960		56.2	56.2	51	58.812	0	94.37	1538900000	141	0.0350643	-0.329601
Q8CG76	Q8CG76	Aflatoxin B1 aldehyde reductase member 2	Akr7a2	sp|Q8CG76|ARK72_MOUSE Aflatoxin B1 aldehyde reductase member 2 OS=Mus musculus OX=10090 GN=Akr7a2 PE=1 SV=3	6	6	0.00154193	0.753113	10798006	10925999	11538996	11067998	10464003	15872991	17515004	13367991	13021994	13446994		24.3	24.3	24.3	40.612	0	27.86	184880000	30	0.0352791	-0.409061
Q9DBE8	Q9DBE8	Alpha-1,3/1,6-mannosyltransferase ALG2	Alg2	sp|Q9DBE8|ALG2_MOUSE Alpha-1,3/1,6-mannosyltransferase ALG2 OS=Mus musculus OX=10090 GN=Alg2 PE=1 SV=2	6	6	0.00155441	0.777879	14544997	13189002	15736006	17289996	15209999	20671994	20364006	17534002	19019990	19853990		23.1	23.1	23.1	47.404	0	34.467	262280000	55	0.0353988	-0.362383
Q3U3R4	Q3U3R4	Lipase maturation factor 1	Lmf1	sp|Q3U3R4|LMF1_MOUSE Lipase maturation factor 1 OS=Mus musculus OX=10090 GN=Lmf1 PE=1 SV=1	3	3	0.0015625	0.530499	1.3443e+06	719830	951450	917330	1.0521e+06	1.4573e+06	1.7246e+06	2.529e+06	1802601	1.8458e+06		8	8	8	65.877	0.00044793	4.4383	20231000	11	0.0355862	-0.914577
Q80TM9	Q80TM9	Nischarin	Nisch	sp|Q80TM9|NISCH_MOUSE Nischarin OS=Mus musculus OX=10090 GN=Nisch PE=1 SV=2	10	10	0.00156795	0.814785	8890398	9345694	10182003	10415999	10150002	12497004	12202007	13020996	10855002	11556003		8.5	8.5	8.5	175.01	0	26.064	158960000	38	0.0353829	-0.295509
Q8K019	Q8K019	Bcl-2-associated transcription factor 1	Bclaf1	sp|Q8K019|BCLF1_MOUSE Bcl-2-associated transcription factor 1 OS=Mus musculus OX=10090 GN=Bclaf1 PE=1 SV=2	23	22	0.00158035	1.11412	162280064	159480000	163020000	170499920	168239936	141100080	150719984	142149920	148650032	156889952		31.2	30	30	106	0	105.65	2283300000	153	0.0356136	0.155905
P35737	P35737	Class II histocompatibility antigen, M beta 1 chain	H2-DMb1	sp|P35737|DMB_MOUSE Class II histocompatibility antigen, M beta 1 chain OS=Mus musculus OX=10090 GN=H2-DMb1 PE=2 SV=1	2	2	0.00158868	0.726231	27142994	21906002	19423988	25236998	22431008	33130990	30808016	34735000	32461980	28120986		9.2	9.2	9.2	28.899	0.0002359	5.6942	392210000	23	0.0355932	-0.461499
Q9CQ71	Q9CQ71	Replication protein A 14 kDa subunit	Rpa3	sp|Q9CQ71|RFA3_MOUSE Replication protein A 14 kDa subunit OS=Mus musculus OX=10090 GN=Rpa3 PE=1 SV=1	6	6	0.00163159	1.54415	76526040	105860064	106399984	100759984	103879984	56564036	67668008	68760016	75525960	51701028		77.7	77.7	77.7	13.584	0	77.734	1213800000	57	0.0366966	0.626813
Q8BGC0	Q8BGC0	HIV Tat-specific factor 1 homolog	Htatsf1	sp|Q8BGC0|HTSF1_MOUSE HIV Tat-specific factor 1 homolog OS=Mus musculus OX=10090 GN=Htatsf1 PE=1 SV=1	10	10	0.00165779	1.29737	25048988	26373994	24618994	28086990	25947998	22439994	21769988	20970992	18132996	17359992		21.1	21.1	21.1	86.239	0	49.703	339750000	57	0.0371844	0.375595
Q921E6	Q921E6	Polycomb protein EED	Eed	sp|Q921E6|EED_MOUSE Polycomb protein EED OS=Mus musculus OX=10090 GN=Eed PE=1 SV=1	11	11	0.00166201	1.26682	49053004	54741980	43224016	49257976	50019020	38452988	34830004	41691984	41795020	37556008		41.7	41.7	41.7	50.197	0	48.254	652510000	38	0.0373556	0.341217
Q61462	Q61462	Cytochrome b-245 light chain	Cyba	sp|Q61462|CY24A_MOUSE Cytochrome b-245 light chain OS=Mus musculus OX=10090 GN=Cyba PE=1 SV=3	5	5	0.00168139	0.774111	62170984	71135032	73991968	70311016	74765952	81830032	88049960	103090024	98465040	84610952		34.9	34.9	34.9	20.748	0	43.985	1193800000	24	0.0375912	-0.369388
Q64735	Q64735	Complement component receptor 1-like protein	Cr1l	sp|Q64735|CR1L_MOUSE Complement component receptor 1-like protein OS=Mus musculus OX=10090 GN=Cr1l PE=1 SV=1	4	4	0.00168595	0.762448	13828998	13201004	15405006	16323999	12839996	19863994	19441998	16217991	18993002	19230994		10.1	10.1	10.1	53.762	0	30.43	245070000	32	0.0376044	-0.391289
Q8BT07	Q8BT07	Centrosomal protein of 55 kDa	Cep55	sp|Q8BT07|CEP55_MOUSE Centrosomal protein of 55 kDa OS=Mus musculus OX=10090 GN=Cep55 PE=1 SV=2	16	16	0.00168796	1.43018	39550016	53439032	48608980	52353988	49491012	30941984	32691016	41944980	31156012	33655016		41.6	41.6	41.6	53.93	0	71.841	597640000	55	0.0373989	0.516194
Q61881	Q61881	DNA replication licensing factor MCM7	Mcm7	sp|Q61881|MCM7_MOUSE DNA replication licensing factor MCM7 OS=Mus musculus OX=10090 GN=Mcm7 PE=1 SV=1	39	39	0.00169288	1.56848	808700416	974499648	1141700608	1034600320	966269760	528139968	502510080	721450368	685879616	721529536		69.1	69.1	69.1	81.21	0	323.31	12595000000	340	0.0372609	0.649364
Q9JJK2	Q9JJK2	LanC-like protein 2	Lancl2	sp|Q9JJK2|LANC2_MOUSE LanC-like protein 2 OS=Mus musculus OX=10090 GN=Lancl2 PE=1 SV=1	10	10	0.00173518	1.39357	31891996	35578004	42877000	38324024	37149984	23526998	23239990	29167014	29936010	27604990		28.9	28.9	28.9	50.777	0	50.067	485020000	63	0.037773	0.478784
Q8BGT7	Q8BGT7	Survival of motor neuron-related-splicing factor 30	Smndc1	sp|Q8BGT7|SPF30_MOUSE Survival of motor neuron-related-splicing factor 30 OS=Mus musculus OX=10090 GN=Smndc1 PE=1 SV=1	6	6	0.00179968	1.15128	45054000	44074016	43491996	44574984	45135020	43269012	38670012	37466000	37615988	36430000		41.2	41.2	41.2	26.753	0	80.005	611090000	52	0.0385161	0.203242
Q8R1B4	Q8R1B4	Eukaryotic translation initiation factor 3 subunit C	Eif3c	sp|Q8R1B4|EIF3C_MOUSE Eukaryotic translation initiation factor 3 subunit C OS=Mus musculus OX=10090 GN=Eif3c PE=1 SV=1	33	33	0.00180108	1.14748	420510272	430279936	390829856	404640064	408999808	370859904	384400224	356119776	348859936	332159840		46.5	46.5	46.5	105.53	0	302.58	5659700000	276	0.0383102	0.198465
P35601	P35601	Replication factor C subunit 1	Rfc1	sp|P35601|RFC1_MOUSE Replication factor C subunit 1 OS=Mus musculus OX=10090 GN=Rfc1 PE=1 SV=2	17	17	0.00180108	1.35829	52645992	60155988	64253984	62438032	54104000	37868020	38219996	49855028	46181008	44619028		21.4	21.4	21.4	125.98	0	71.626	780100000	97	0.0381064	0.441795
Q9EPL9	Q9EPL9	Peroxisomal acyl-coenzyme A oxidase 3	Acox3	sp|Q9EPL9|ACOX3_MOUSE Peroxisomal acyl-coenzyme A oxidase 3 OS=Mus musculus OX=10090 GN=Acox3 PE=1 SV=2	9	9	0.00181954	0.760435	12666000	10994000	14414003	13996008	13314002	15955994	17925008	19275996	16653000	16020993		17.6	17.6	17.6	78.403	0	28.327	226740000	39	0.0383069	-0.395103
Q3TBT3	Q3TBT3	Stimulator of interferon genes protein	Tmem173	sp|Q3TBT3|STING_MOUSE Stimulator of interferon genes protein OS=Mus musculus OX=10090 GN=Sting1 PE=1 SV=2	11	11	0.00183478	0.749432	67832008	73736016	81075048	71223016	67458984	85718976	84310016	106040064	109420008	98282960		41.5	41.5	41.5	42.829	0	82.138	1252600000	93	0.0384632	-0.416131
Q62093	Q62093	Serine/arginine-rich splicing factor 2	Srsf2	sp|Q62093|SRSF2_MOUSE Serine/arginine-rich splicing factor 2 OS=Mus musculus OX=10090 GN=Srsf2 PE=1 SV=4	6	6	0.00186583	1.14859	314720096	339080224	313930112	339929888	306900000	277570080	270250080	292799840	298089984	267029872		28.5	28.5	28.5	25.476	0	80.809	4422200000	118	0.0389948	0.199867
Q9CZ15	Q9CZ15	DNA replication complex GINS protein PSF1	Gins1	sp|Q9CZ15|PSF1_MOUSE DNA replication complex GINS protein PSF1 OS=Mus musculus OX=10090 GN=Gins1 PE=1 SV=1	5	5	0.00186686	1.73525	11243994	9126098	8001796	8891303	8995101	7.7657e+06	5141801	4.9351e+06	5299901	3996600		33.7	33.7	33.7	22.893	0	20.418	102950000	20	0.0387917	0.795146
P97429	P97429	Annexin A4	Anxa4	sp|P97429|ANXA4_MOUSE Annexin A4 OS=Mus musculus OX=10090 GN=Anxa4 PE=1 SV=4	8	8	0.00187437	0.805001	10185006	9847194	8839205	9910905	9471098	12343002	10736993	13716996	11461000	11814996		28.2	28.2	28.2	35.915	0	38.459	161510000	37	0.0387358	-0.312938
Q9CQC6	Q9CQC6	Basic leucine zipper and W2 domain-containing protein 1	Bzw1	sp|Q9CQC6|BZW1_MOUSE Basic leucine zipper and W2 domain-containing protein 1 OS=Mus musculus OX=10090 GN=Bzw1 PE=1 SV=1	20	19	0.00190659	1.12733	266709872	277090144	242609872	275249952	269439904	231230080	231619872	232509920	240050112	244310000		56.1	56.1	54.4	48.043	0	152.82	3594600000	139	0.0395464	0.172908
Q9D154;Q5SV42;Q9JK88	Q9D154	Leukocyte elastase inhibitor A	Serpinb1a	sp|Q9D154|ILEUA_MOUSE Leukocyte elastase inhibitor A OS=Mus musculus OX=10090 GN=Serpinb1a PE=1 SV=1	18	14	0.00194259	0.531049	102859944	97705016	71342040	87250968	107900000	226839888	237420032	147269984	149360016	134909952		51.2	51.2	43.8	42.574	0	86.149	1918600000	115	0.040041	-0.913084
Q8K1J6	Q8K1J6	CCA tRNA nucleotidyltransferase 1, mitochondrial	Trnt1	sp|Q8K1J6|TRNT1_MOUSE CCA tRNA nucleotidyltransferase 1, mitochondrial OS=Mus musculus OX=10090 GN=Trnt1 PE=1 SV=1	15	15	0.00199908	0.821994	73289048	86142952	75996016	86205960	78027000	90729968	90762000	103330040	102209944	98881048		44.2	44.2	44.2	49.895	0	49.396	1299200000	72	0.0410408	-0.2828
Q6ZQ73	Q6ZQ73	Cullin-associated NEDD8-dissociated protein 2	Cand2	sp|Q6ZQ73|CAND2_MOUSE Cullin-associated NEDD8-dissociated protein 2 OS=Mus musculus OX=10090 GN=Cand2 PE=1 SV=2	9	9	0.0020092	1.27599	7.3288e+06	6689804	6363104	5701097	7231301	5239803	4821899	4.9908e+06	5.7163e+06	5275099		9.5	9.5	9.5	135.63	0	24.364	92562000	19	0.0412183	0.35162
O35280	O35280	Serine/threonine-protein kinase Chk1	Chek1	sp|O35280|CHK1_MOUSE Serine/threonine-protein kinase Chk1 OS=Mus musculus OX=10090 GN=Chek1 PE=1 SV=2	11	11	0.00201355	2.37	23256988	28744014	26681992	30418992	28555010	9568006	6238704	18469010	13906993	13515006		22.5	22.5	22.5	54.381	0	34.068	290630000	48	0.0410101	1.24488
E9Q1P8	E9Q1P8	Interferon regulatory factor 2-binding protein 2	Irf2bp2	sp|E9Q1P8|I2BP2_MOUSE Interferon regulatory factor 2-binding protein 2 OS=Mus musculus OX=10090 GN=Irf2bp2 PE=1 SV=1	6	6	0.00201429	1.43278	14699009	15735007	14369993	15665990	16591995	9745500	8470799	13088999	11369003	11647003		20.2	20.2	20.2	59.291	0	120.5	193180000	37	0.0408442	0.518816
Q3TC33	Q3TC33	Coiled-coil domain-containing protein 127	Ccdc127	sp|Q3TC33|CC127_MOUSE Coiled-coil domain-containing protein 127 OS=Mus musculus OX=10090 GN=Ccdc127 PE=1 SV=2	2	2	0.00203267	0.691512	1633501	1.2025e+06	1551099	1.2723e+06	1.4717e+06	2.2393e+06	1774299	2343099	1.7957e+06	2158200		12.3	12.3	12.3	30.509	0	7.2913	23866000	7	0.04108	-0.532175
Q3U2S8	Q3U2S8	Voltage-gated hydrogen channel 1	Hvcn1	sp|Q3U2S8|HVCN1_MOUSE Voltage-gated hydrogen channel 1 OS=Mus musculus OX=10090 GN=Hvcn1 PE=1 SV=2	5	5	0.00203459	0.595054	25202988	19165990	17285996	14503003	20340006	29250000	35785000	38587024	31615010	25854992		23.4	23.4	23.4	31.242	0	52.435	370550000	47	0.0409552	-0.748908
Q9WTR1	Q9WTR1	Transient receptor potential cation channel subfamily V member 2	Trpv2	sp|Q9WTR1|TRPV2_MOUSE Transient receptor potential cation channel subfamily V member 2 OS=Mus musculus OX=10090 GN=Trpv2 PE=1 SV=2	8	8	0.00206954	0.659486	2.9318e+06	2720799	2.3456e+06	3.2838e+06	3.2707e+06	4.4003e+06	5601602	3958402	3760500	4390501		14.9	14.9	14.9	85.964	0	17.558	53855000	14	0.0413267	-0.600586
P00375	P00375	Dihydrofolate reductase	Dhfr	sp|P00375|DYR_MOUSE Dihydrofolate reductase OS=Mus musculus OX=10090 GN=Dhfr PE=1 SV=3	13	13	0.00209032	1.44463	162580064	213160112	198349936	225060112	195819936	122560056	115470072	153799952	157289952	140640064		76.5	76.5	76.5	21.606	0	95.943	2512500000	105	0.0417931	0.530695
Q7TMF2	Q7TMF2	3-5 exoribonuclease 1	Eri1	sp|Q7TMF2|ERI1_MOUSE 3-5 exoribonuclease 1 OS=Mus musculus OX=10090 GN=Eri1 PE=1 SV=2	7	7	0.00214902	1.26922	30533016	28985000	29904998	35077000	28896002	24625992	23465988	23457986	27682982	21703002		28.4	28.4	28.4	39.493	0	28.963	404580000	40	0.0431569	0.343946
A2AJ15	A2AJ15	Endoplasmic reticulum mannosyl-oligosaccharide 1,2-alpha-mannosidase	Man1b1	sp|A2AJ15|MA1B1_MOUSE Endoplasmic reticulum mannosyl-oligosaccharide 1,2-alpha-mannosidase OS=Mus musculus OX=10090 GN=Man1b1 PE=1 SV=1	5	5	0.00219674	0.612061	3.2215e+06	4.1649e+06	3.2865e+06	3.739e+06	4.0513e+06	6035499	5.9137e+06	6.7713e+06	4.241e+06	7.5868e+06		13.5	13.5	13.5	75.149	0	8.3812	71114000	8	0.0434732	-0.708252
Q9D379	Q9D379	Epoxide hydrolase 1	Ephx1	sp|Q9D379|HYEP_MOUSE Epoxide hydrolase 1 OS=Mus musculus OX=10090 GN=Ephx1 PE=1 SV=2	14	14	0.00220089	0.520545	37251988	38124008	24816010	34108012	36002004	67424032	91708008	66850028	65224040	41999028		38	38	38	52.576	0	41.729	696140000	61	0.0432621	-0.941904
Q64310	Q64310	Surfeit locus protein 4	Surf4	sp|Q64310|SURF4_MOUSE Surfeit locus protein 4 OS=Mus musculus OX=10090 GN=Surf4 PE=1 SV=1	5	5	0.00226564	0.64806	44261984	31352988	37461988	36348984	41259024	70754040	64246000	46275008	51119972	63430968		24.5	24.5	24.5	30.381	0	42.582	732100000	56	0.0450242	-0.625801
Q8VDP6	Q8VDP6	CDP-diacylglycerol--inositol 3-phosphatidyltransferase	Cdipt	sp|Q8VDP6|CDIPT_MOUSE CDP-diacylglycerol--inositol 3-phosphatidyltransferase OS=Mus musculus OX=10090 GN=Cdipt PE=1 SV=1	7	7	0.00227005	0.779624	20831998	17057996	16637992	20171004	19829988	25688992	25135006	21565000	25219986	23381014		38.5	38.5	38.5	23.599	0	23.078	312850000	51	0.0448846	-0.35915
O88384	O88384	Vesicle transport through interaction with t-SNAREs homolog 1B	Vti1b	sp|O88384|VTI1B_MOUSE Vesicle transport through interaction with t-SNAREs homolog 1B OS=Mus musculus OX=10090 GN=Vti1b PE=1 SV=1	4	4	0.00233612	0.739929	7111397	6040400	5.882e+06	5061600	6034597	8.0967e+06	9277200	8136003	8.0272e+06	7093003		21.1	21.1	21.1	26.713	0	10.738	104170000	14	0.0458947	-0.434541
Q80XN0	Q80XN0	D-beta-hydroxybutyrate dehydrogenase, mitochondrial	Bdh1	sp|Q80XN0|BDH_MOUSE D-beta-hydroxybutyrate dehydrogenase, mitochondrial OS=Mus musculus OX=10090 GN=Bdh1 PE=1 SV=2	10	10	0.00234197	0.760668	23949000	27097996	30046000	25947998	25038988	29322016	33237996	39129004	36417000	35819980		38.8	38.8	38.8	38.299	0	51.447	485810000	48	0.0457524	-0.394662
P62307	P62307	Small nuclear ribonucleoprotein F	Snrpf	sp|P62307|RUXF_MOUSE Small nuclear ribonucleoprotein F OS=Mus musculus OX=10090 GN=Snrpf PE=1 SV=1	4	4	0.00234248	1.72739	19826998	26301984	35154996	26852988	35684984	15020994	17793000	15608001	19653994	13932002		39.5	39.5	39.5	9.7251	0	24.361	370380000	29	0.0455355	0.788593
P04184	P04184	Thymidine kinase, cytosolic	Tk1	sp|P04184|KITH_MOUSE Thymidine kinase, cytosolic OS=Mus musculus OX=10090 GN=Tk1 PE=1 SV=3	6	6	0.00235407	1.43144	4.4186e+06	3427599	3.8524e+06	3584798	3.7955e+06	3417599	2.5728e+06	2.5767e+06	2.6221e+06	2.2235e+06		30.9	30.9	30.9	25.776	0	10.641	49354000	10	0.0455472	0.517465
P27773	P27773	Protein disulfide-isomerase A3	Pdia3	sp|P27773|PDIA3_MOUSE Protein disulfide-isomerase A3 OS=Mus musculus OX=10090 GN=Pdia3 PE=1 SV=2	37	37	0.00240641	0.846377	2315598336	2026200832	2012600960	2123300864	2191100928	2813801728	2468400896	2467399424	2419400960	2439501056		63.4	63.4	63.4	56.678	0	323.31	34128000000	509	0.0460282	-0.240627
Q8K183	Q8K183	Pyridoxal kinase	Pdxk	sp|Q8K183|PDXK_MOUSE Pyridoxal kinase OS=Mus musculus OX=10090 GN=Pdxk PE=1 SV=1	5	5	0.00242967	0.68909	10551007	8.1229e+06	7944600	8689699	7420200	14922994	12680007	10795994	12812001	10795994		24.7	24.7	24.7	35.015	0	13.741	148230000	19	0.0462804	-0.537236
Q8BK75	Q8BK75	Elongator complex protein 6	Elp6	sp|Q8BK75|ELP6_MOUSE Elongator complex protein 6 OS=Mus musculus OX=10090 GN=Elp6 PE=2 SV=1	3	3	0.00245364	1.18522	1.9941e+06	1858101	2.0016e+06	2.1065e+06	1.8982e+06	1839301	1651900	1.7128e+06	1.6081e+06	1.5151e+06		13.2	13.2	13.2	29.326	0	7.5992	26281000	15	0.0464372	0.245158
Q8K2H4	Q8K2H4	Arf-GAP with coiled-coil, ANK repeat and PH domain-containing protein 1	Acap1	sp|Q8K2H4|ACAP1_MOUSE Arf-GAP with coiled-coil, ANK repeat and PH domain-containing protein 1 OS=Mus musculus OX=10090 GN=Acap1 PE=1 SV=1	17	17	0.0024666	0.749549	34906988	26512014	34672004	30595002	28488982	38621984	45316008	43535028	42199004	36765016		35.4	35.4	35.4	81.703	0	112.5	533500000	69	0.0464074	-0.415906
Q9CY50	Q9CY50	Translocon-associated protein subunit alpha	Ssr1	sp|Q9CY50|SSRA_MOUSE Translocon-associated protein subunit alpha OS=Mus musculus OX=10090 GN=Ssr1 PE=1 SV=1	5	5	0.00247089	0.809478	110179936	92024032	98866016	113639984	107279968	132219976	116689960	132570048	124230072	138379952		26.9	26.9	26.9	32.065	0	45.282	1723600000	54	0.0461935	-0.304937
Q8R323	Q8R323	Replication factor C subunit 3	Rfc3	sp|Q8R323|RFC3_MOUSE Replication factor C subunit 3 OS=Mus musculus OX=10090 GN=Rfc3 PE=1 SV=1	18	18	0.0024867	1.47507	80887048	104699952	109530000	104659952	96504040	58665976	55688016	82161968	73725000	67793008		56.2	56.2	56.2	40.526	0	67.366	1267300000	62	0.0462385	0.560785
Q6P069	Q6P069	Sorcin	Sri	sp|Q6P069|SORCN_MOUSE Sorcin OS=Mus musculus OX=10090 GN=Sri PE=1 SV=1	7	7	0.00250109	0.834912	99092008	94658032	100789960	105979936	91753968	128460064	111109984	111800024	127060000	111759976		34.8	34.8	34.8	21.627	0	37.326	1589700000	59	0.0464475	-0.260304
Q61029	Q61029	Lamina-associated polypeptide 2, isoforms beta/delta/epsilon/gamma	Tmpo	sp|Q61029|LAP2B_MOUSE Lamina-associated polypeptide 2, isoforms beta/delta/epsilon/gamma OS=Mus musculus OX=10090 GN=Tmpo PE=1 SV=4	25	15	0.00251861	1.18779	336979808	332989984	308730080	330760192	308449792	272110080	288519872	289749984	274820160	239120144		64.4	37.8	37.8	50.372	0	166.57	4319100000	135	0.0466	0.248283
P40201	P40201	Chromodomain-helicase-DNA-binding protein 1	Chd1	sp|P40201|CHD1_MOUSE Chromodomain-helicase-DNA-binding protein 1 OS=Mus musculus OX=10090 GN=Chd1 PE=1 SV=3	24	17	0.00253849	1.29078	27037018	32020982	36897020	30462980	33439998	24963000	24742988	26271992	25325002	22099006		20	20	14.8	196.38	0	67.376	416600000	59	0.0468054	0.368242
Q99J45	Q99J45	Nuclear receptor-binding protein	Nrbp1	sp|Q99J45|NRBP_MOUSE Nuclear receptor-binding protein OS=Mus musculus OX=10090 GN=Nrbp1 PE=1 SV=1	7	7	0.00254411	0.886107	16684006	16426008	18274000	16809008	17236998	20659998	19776002	18582998	18597008	18811002		20.4	20.4	20.4	59.865	0	26.967	264950000	50	0.0466667	-0.174448
Q80XQ2	Q80XQ2	TBC1 domain family member 5	Tbc1d5	sp|Q80XQ2|TBCD5_MOUSE TBC1 domain family member 5 OS=Mus musculus OX=10090 GN=Tbc1d5 PE=1 SV=2	9	9	0.00257589	0.751148	8320602	8.3473e+06	8693295	10324006	9569195	10257002	12081998	13278002	13474008	11250998		16.1	16.1	16.1	91.836	0	23.03	157100000	28	0.0471031	-0.41283
P62852	P62852	40S ribosomal protein S25	Rps25	sp|P62852|RS25_MOUSE 40S ribosomal protein S25 OS=Mus musculus OX=10090 GN=Rps25 PE=1 SV=1	6	6	0.00258952	1.11618	706540160	790849728	743870464	815090240	752040256	683630016	686169856	666529600	688220416	683460096		38.4	38.4	38.4	13.742	0	40.309	10594000000	80	0.0470893	0.158564
Q9D958	Q9D958	Signal peptidase complex subunit 1	Spcs1	sp|Q9D958|SPCS1_MOUSE Signal peptidase complex subunit 1 OS=Mus musculus OX=10090 GN=Spcs1 PE=2 SV=3	2	2	0.00260011	0.848859	55654012	54926988	57721984	55842028	58312980	64243028	60226016	65211020	74651968	69214952		8.1	8.1	8.1	18.186	0	7.7301	898500000	21	0.0471111	-0.236403
O35309	O35309	N-myc-interactor	Nmi	sp|O35309|NMI_MOUSE N-myc-interactor OS=Mus musculus OX=10090 GN=Nmi PE=1 SV=1	9	9	0.00262505	1.2748	50621016	44166992	45830004	50501028	48686992	41026004	41505988	32845980	39527016	33848008		41.1	41.1	41.1	35.235	0	75.965	625940000	59	0.0474513	0.350272
P14211	P14211	Calreticulin	Calr	sp|P14211|CALR_MOUSE Calreticulin OS=Mus musculus OX=10090 GN=Calr PE=1 SV=1	22	22	0.00265304	0.831458	1582699392	1344100352	1441099136	1465199616	1553699200	1983900544	1777400192	1699600000	1782299264	1644199808		66.3	66.3	66.3	47.994	0	323.31	24235000000	403	0.0477533	-0.266285
Q8K212	Q8K212	Phosphofurin acidic cluster sorting protein 1	Pacs1	sp|Q8K212|PACS1_MOUSE Phosphofurin acidic cluster sorting protein 1 OS=Mus musculus OX=10090 GN=Pacs1 PE=1 SV=2	5	5	0.00267487	0.674173	6343097	5.772e+06	8200505	5.8259e+06	5.8661e+06	9640598	11760001	9081698	8974195	7973505		5.9	5.9	5.9	104.83	0	6.8801	126170000	28	0.048	-0.568809
Q5PSV9	Q5PSV9	Mediator of DNA damage checkpoint protein 1	Mdc1	sp|Q5PSV9|MDC1_MOUSE Mediator of DNA damage checkpoint protein 1 OS=Mus musculus OX=10090 GN=Mdc1 PE=1 SV=1	17	17	0.00285118	1.26131	21871998	26710016	22115986	23067010	24863990	16643008	18877996	18232998	21300996	19023008		19.4	19.4	19.4	184.67	0	104.78	319230000	72	0.0510568	0.334921
Q14AI0	Q14AI0	Sister chromatid cohesion protein DCC1	DSCC1	sp|Q14AI0|DCC1_MOUSE Sister chromatid cohesion protein DCC1 OS=Mus musculus OX=10090 GN=DSCC1 PE=2 SV=1	3	3	0.00289865	1.63242	6512702	8607602	7284498	7.7028e+06	7.6661e+06	4507098	3371300	6505998	4.9423e+06	4257598		10	10	10	45.521	0	23.15	90075000	28	0.0519826	0.707015
Q9CR62	Q9CR62	Mitochondrial 2-oxoglutarate/malate carrier protein	Slc25a11	sp|Q9CR62|M2OM_MOUSE Mitochondrial 2-oxoglutarate/malate carrier protein OS=Mus musculus OX=10090 GN=Slc25a11 PE=1 SV=3	14	14	0.00290922	0.821	86886984	80687000	81913056	94690944	81546968	96260024	106080024	110709968	111869960	94001056		49.7	49.7	49.7	34.155	0	73.575	1393100000	110	0.0521212	-0.284546
G3X9K3	G3X9K3	Brefeldin A-inhibited guanine nucleotide-exchange protein 1	Arfgef1	sp|G3X9K3|BIG1_MOUSE Brefeldin A-inhibited guanine nucleotide-exchange protein 1 OS=Mus musculus OX=10090 GN=Arfgef1 PE=1 SV=1	20	15	0.0029686	0.822481	10526999	12229995	11533993	13265000	12964997	14689004	13749005	15569009	14473008	14909998		12.9	12.9	10.6	208.5	0	52.05	197530000	54	0.0527241	-0.281946
Q99LZ3	Q99LZ3	DNA replication complex GINS protein SLD5;DNA replication complex GINS protein SLD5, N-terminally processed	Gins4	sp|Q99LZ3|SLD5_MOUSE DNA replication complex GINS protein SLD5 OS=Mus musculus OX=10090 GN=Gins4 PE=1 SV=1	4	4	0.00300233	1.59085	9233394	7049000	6.1939e+06	7.4218e+06	8669904	5.4435e+06	5092503	5730500	4473900	3.5821e+06		23.8	23.8	23.8	25.961	0	12.488	87882000	18	0.0528755	0.669801
Q9DC50	Q9DC50	Peroxisomal carnitine O-octanoyltransferase	Crot	sp|Q9DC50|OCTC_MOUSE Peroxisomal carnitine O-octanoyltransferase OS=Mus musculus OX=10090 GN=Crot PE=1 SV=1	2	2	0.00301141	0.591443	879631	610160	751810	514840	570110	1.374e+06	1.121e+06	850960	1.0451e+06	1.1947e+06		6.4	6.4	6.4	70.264	0.00083682	3.0938	12931000	11	0.0528205	-0.757689
Q80V26	Q80V26	Inositol monophosphatase 3	Impad1	sp|Q80V26|IMPA3_MOUSE Golgi-resident adenosine 3,5-bisphosphate 3-phosphatase OS=Mus musculus OX=10090 GN=Bpnt2 PE=1 SV=1	3	3	0.00311499	1.39821	3581302	3.1595e+06	2.7677e+06	3.1829e+06	2.9137e+06	2.5086e+06	1.7235e+06	2.2597e+06	2.4654e+06	2.2563e+06		12.9	12.9	12.9	38.616	0	6.9913	38107000	16	0.0541106	0.483585
Q3UBZ5	Q3UBZ5	MIF4G domain-containing protein	Mif4gd	sp|Q3UBZ5|MI4GD_MOUSE MIF4G domain-containing protein OS=Mus musculus OX=10090 GN=Mif4gd PE=1 SV=1	3	3	0.0031828	1.39465	11411997	10996006	10276996	11325004	9927100	8885204	6.425e+06	8658300	8647204	6.429e+06		18	18	18	25.493	0	10.46	135940000	14	0.0551864	0.479906
P68368	P68368	Tubulin alpha-4A chain	Tuba4a	sp|P68368|TBA4A_MOUSE Tubulin alpha-4A chain OS=Mus musculus OX=10090 GN=Tuba4a PE=1 SV=1	25	4	0.00318414	0.845574	97362016	89669008	110430032	104919992	95030944	114270032	124860048	113810032	116529936	117519960		61.6	12.1	12.1	49.924	0	47.649	1597300000	56	0.0549536	-0.241998
Q9Z0F8	Q9Z0F8	Disintegrin and metalloproteinase domain-containing protein 17	Adam17	sp|Q9Z0F8|ADA17_MOUSE Disintegrin and metalloproteinase domain-containing protein 17 OS=Mus musculus OX=10090 GN=Adam17 PE=1 SV=3	2	2	0.0032618	0.628693	1.1936e+06	1.0446e+06	921860	1.1156e+06	1.1701e+06	1.4176e+06	2.0474e+06	1.3044e+06	1.8387e+06	2194499		6.9	6.9	6.9	93.055	0.0030438	2.6658	20371000	5	0.0561681	-0.669573
Q64012	Q64012	RNA-binding protein Raly	Raly	sp|Q64012|RALY_MOUSE RNA-binding protein Raly OS=Mus musculus OX=10090 GN=Raly PE=1 SV=3	14	14	0.00330959	1.18775	328989984	382180224	383600128	375389792	336909856	284149920	289540128	312849984	326379840	307169952		53.2	53.2	53.2	33.188	0	109.37	4952300000	139	0.0563682	0.248235
P50431	P50431	Serine hydroxymethyltransferase, cytosolic	Shmt1	sp|P50431|GLYC_MOUSE Serine hydroxymethyltransferase, cytosolic OS=Mus musculus OX=10090 GN=Shmt1 PE=1 SV=3	19	18	0.00333594	1.28948	126470072	167150032	157170016	147689984	148139952	104710056	105579968	129469936	118159952	120560048		44.1	41.2	41.2	52.6	0	86.265	1981200000	88	0.0566167	0.36679
Q9JJA7	Q9JJA7	Cyclin-L2	Ccnl2	sp|Q9JJA7|CCNL2_MOUSE Cyclin-L2 OS=Mus musculus OX=10090 GN=Ccnl2 PE=1 SV=1	4	4	0.00333802	1.47291	4004401	5.1899e+06	4911797	5.9183e+06	4.5971e+06	2747599	2.9848e+06	3.8581e+06	3863598	3.2772e+06		12.7	12.7	12.7	58.005	0	26.479	60575000	13	0.0563817	0.558669
Q3V300	Q3V300	Kinesin-like protein KIF22	Kif22	sp|Q3V300|KIF22_MOUSE Kinesin-like protein KIF22 OS=Mus musculus OX=10090 GN=Kif22 PE=2 SV=2	12	12	0.00339559	1.50638	15471994	10725998	15022007	12603993	10982000	10350998	8524602	8826197	6941198	8.22939e+06		30.2	30.2	30.2	73.189	0	62.092	159330000	47	0.0570248	0.591084
Q6NZQ4	Q6NZQ4	PAX-interacting protein 1	Paxip1	sp|Q6NZQ4|PAXI1_MOUSE PAX-interacting protein 1 OS=Mus musculus OX=10090 GN=Paxip1 PE=1 SV=1	7	7	0.00350568	1.31729	6945999	9053705	10059002	8692996	7628704	5.9992e+06	6587399	6599699	6.2855e+06	6.4515e+06		11.2	11.2	11.2	119.27	0	21.164	112800000	32	0.0584691	0.397572
Q8BPY9	Q8BPY9	Fidgetin-like protein 1	Fignl1	sp|Q8BPY9|FIGL1_MOUSE Fidgetin-like protein 1 OS=Mus musculus OX=10090 GN=Fignl1 PE=1 SV=1	2	1	0.00353485	4.30236	3.5681e+06	4798401	3.9024e+06	3.7451e+06	3.5816e+06	414195	642112	3.3866e+06	880728	766396		4.4	2.6	2.6	74.85	0.00023392	5.5294	33832000	3	0.058918	2.10513
Q7TQH0	Q7TQH0	Ataxin-2-like protein	Atxn2l	sp|Q7TQH0|ATX2L_MOUSE Ataxin-2-like protein OS=Mus musculus OX=10090 GN=Atxn2l PE=1 SV=1	25	25	0.0035428	1.16814	115970040	136600064	127029936	135879952	135199920	112819944	113880024	102619936	116619944	110540024		34.9	34.9	34.9	110.65	0	143.97	1796500000	154	0.0589224	0.224215
Q8BIY3	Q8BIY3	Probable ribonuclease ZC3H12D	Zc3h12d	sp|Q8BIY3|ZC12D_MOUSE Probable ribonuclease ZC3H12D OS=Mus musculus OX=10090 GN=Zc3h12d PE=2 SV=2	6	6	0.00355287	0.730784	4.8337e+06	4.3579e+06	5858003	5402502	5908498	6605897	6186401	7524302	8.1687e+06	7523904		16.5	16.5	16.5	59.339	0	14.15	90101000	27	0.058878	-0.452482
Q9D0F9	Q9D0F9	Phosphoglucomutase-1	Pgm1	sp|Q9D0F9|PGM1_MOUSE Phosphoglucomutase-1 OS=Mus musculus OX=10090 GN=Pgm1 PE=1 SV=4	13	13	0.00356257	0.65234	26606996	21055000	17598006	19131004	21865002	39529004	38110000	26751010	30211984	28672014		31	31	31	61.417	0	59.408	382460000	43	0.0588016	-0.616304
P19426	P19426	Negative elongation factor E	Nelfe	sp|P19426|NELFE_MOUSE Negative elongation factor E OS=Mus musculus OX=10090 GN=Nelfe PE=1 SV=2	9	9	0.00371594	1.20082	11675000	13365005	14347005	13860004	13047999	11229005	12220007	10490002	10592993	10633994		34.7	34.7	34.7	42.554	0	41.908	174320000	41	0.0620484	0.264021
Q9D083	Q9D083	Kinetochore protein Spc24	Spc24	sp|Q9D083|SPC24_MOUSE Kinetochore protein Spc24 OS=Mus musculus OX=10090 GN=Spc24 PE=1 SV=1	4	4	0.00373195	1.53831	7977501	6.2036e+06	7.7873e+06	6249196	8366501	5.3339e+06	6.0736e+06	4.0887e+06	4.6436e+06	3.8029e+06		31.3	31.3	31.3	23.416	0	37.269	89855000	31	0.0621526	0.621346
Q99N08	Q99N08	Membrane-spanning 4-domains subfamily A member 6C	Ms4a6c	sp|Q99N08|M4A6C_MOUSE Membrane-spanning 4-domains subfamily A member 6C OS=Mus musculus OX=10090 GN=Ms4a6c PE=2 SV=1	2	2	0.00374656	0.155384	810760	948811	304125	3.179e+06	757504	3.3574e+06	3.3597e+06	11701006	10071005	4679097		12	12	12	23.622	0.00023935	6.0316	54308000	7	0.062208	-2.68609
Q9CU62	Q9CU62	Structural maintenance of chromosomes protein 1A	Smc1a	sp|Q9CU62|SMC1A_MOUSE Structural maintenance of chromosomes protein 1A OS=Mus musculus OX=10090 GN=Smc1a PE=1 SV=4	43	43	0.00382162	1.20653	274029984	253669872	224879872	255900096	251379968	217239856	228039952	208289936	205179904	185770048		44.5	44.5	44.5	143.23	0	218.87	3457600000	309	0.0635697	0.270863
Q8BMA5	Q8BMA5	Protein NPAT	Npat	sp|Q8BMA5|NPAT_MOUSE Protein NPAT OS=Mus musculus OX=10090 GN=Npat PE=1 SV=2	3	3	0.00386904	2.43041	1.4248e+06	1.9483e+06	3692401	1.913e+06	1.7809e+06	1.12293e+06	771097	503664	1.18299e+06	798158		3.7	3.7	3.7	152.17	0.00043582	3.9275	16827000	3	0.0643968	1.2812
Q6ZQF0	Q6ZQF0	DNA topoisomerase 2-binding protein 1	Topbp1	sp|Q6ZQF0|TOPB1_MOUSE DNA topoisomerase 2-binding protein 1 OS=Mus musculus OX=10090 GN=Topbp1 PE=1 SV=2	10	10	0.00388135	1.40189	18374004	21831004	22306004	22186008	17506994	15888002	11975006	16492006	16028005	12761995		11.4	11.4	11.4	168.86	0	35.589	266380000	50	0.0648221	0.487376
P23611	P23611	Interferon regulatory factor 8	Irf8	sp|P23611|IRF8_MOUSE Interferon regulatory factor 8 OS=Mus musculus OX=10090 GN=Irf8 PE=1 SV=1	12	12	0.00388519	1.1828	31486994	34758012	39672980	33692012	32618014	27624012	29009994	29808014	29539012	29211008		41.3	41.3	41.3	48.237	0	88.346	478020000	63	0.0646299	0.242205
Q8R5J9	Q8R5J9	PRA1 family protein 3	Arl6ip5	sp|Q8R5J9|PRAF3_MOUSE PRA1 family protein 3 OS=Mus musculus OX=10090 GN=Arl6ip5 PE=1 SV=2	5	5	0.00396517	0.816419	39141988	34297020	43038008	37980984	40177004	49041984	42305028	51423988	49617980	45916000		25	25	25	21.557	0	29.353	638520000	62	0.0652392	-0.292618
P17047	P17047	Lysosome-associated membrane glycoprotein 2	Lamp2	sp|P17047|LAMP2_MOUSE Lysosome-associated membrane glycoprotein 2 OS=Mus musculus OX=10090 GN=Lamp2 PE=1 SV=2	3	3	0.00400374	0.757341	27028012	19984002	28043986	25062006	22860988	31605984	29760998	32384006	31397994	36419984		6.5	6.5	6.5	45.681	0.00023354	5.4807	421930000	22	0.0656406	-0.400985
Q91V92	Q91V92	ATP-citrate synthase	Acly	sp|Q91V92|ACLY_MOUSE ATP-citrate synthase OS=Mus musculus OX=10090 GN=Acly PE=1 SV=1	42	42	0.00421125	0.857873	340889856	326520096	318150112	322370176	318349984	415360128	410689792	371680096	352199840	350269984		47.8	47.8	47.8	119.73	0	280.32	5091500000	375	0.0687471	-0.221164
P60898	P60898	DNA-directed RNA polymerase II subunit RPB9	Polr2i	sp|P60898|RPB9_MOUSE DNA-directed RNA polymerase II subunit RPB9 OS=Mus musculus OX=10090 GN=Polr2i PE=1 SV=1	2	2	0.00430216	0.729069	3.4146e+06	4433701	4.185e+06	4137100	4.0891e+06	7159404	5.3734e+06	5.4155e+06	4.8678e+06	5130800		30.4	30.4	30.4	14.523	0	8.2113	68975000	10	0.0700775	-0.455873
P07742	P07742	Ribonucleoside-diphosphate reductase large subunit	Rrm1	sp|P07742|RIR1_MOUSE Ribonucleoside-diphosphate reductase large subunit OS=Mus musculus OX=10090 GN=Rrm1 PE=1 SV=2	33	33	0.00435867	1.38151	412769696	381420032	408970048	390620128	386119776	364300000	325480128	276220000	242630080	242839968		56.9	56.9	56.9	90.209	0	233.1	5020600000	284	0.0705946	0.46625
O35691	O35691	Pinin	Pnn	sp|O35691|PININ_MOUSE Pinin OS=Mus musculus OX=10090 GN=Pnn PE=1 SV=4	22	22	0.00447649	1.146	112660008	120370048	119850000	132750000	118269984	100189992	99427032	110779960	106990032	109340040		35.2	35.2	35.2	82.435	0	132.95	1671800000	138	0.0721385	0.196607
Q61048	Q61048	WW domain-binding protein 4	Wbp4	sp|Q61048|WBP4_MOUSE WW domain-binding protein 4 OS=Mus musculus OX=10090 GN=Wbp4 PE=1 SV=4	2	2	0.00448752	1.19515	3300600	2.9897e+06	3.5089e+06	3.3499e+06	3.0387e+06	2.5303e+06	2.7074e+06	2.9772e+06	2847701	2.4887e+06		12.8	12.8	12.8	42.136	0	10.34	43625000	17	0.0722299	0.257191
Q6PGB6	Q6PGB6	N-alpha-acetyltransferase 50	Naa50	sp|Q6PGB6|NAA50_MOUSE N-alpha-acetyltransferase 50 OS=Mus musculus OX=10090 GN=Naa50 PE=1 SV=1	10	10	0.00449995	1.1402	77637016	87256968	77106024	90572008	82188040	74864960	71774960	70290008	72248024	73942000		48.5	48.5	48.5	19.414	0	33.453	1133000000	78	0.0721221	0.189282
Q924H7	Q924H7	WW domain-containing adapter protein with coiled-coil	Wac	sp|Q924H7|WAC_MOUSE WW domain-containing adapter protein with coiled-coil OS=Mus musculus OX=10090 GN=Wac PE=1 SV=2	6	6	0.00450271	1.29545	36632996	41016024	33762016	43471992	34206996	27531986	30618998	33633000	26726016	27286986		17.3	17.3	17.3	70.68	0	27.154	628470000	32	0.0719087	0.373448
A6H6E9	A6H6E9	Tetratricopeptide repeat protein 23-like	Ttc23l	sp|A6H6E9|TT23L_MOUSE Tetratricopeptide repeat protein 23-like OS=Mus musculus OX=10090 GN=Ttc23l PE=2 SV=1	1	1	0.0045265	0.897506	2.6565e+06	2.6051e+06	2.5133e+06	2591399	2.5621e+06	2.8882e+06	2.9413e+06	2.8733e+06	3.0896e+06	2.6295e+06		1.7	1.7	1.7	51.532	0.0063179	2.186	39446000	1	0.0720152	-0.156007
Q9QYJ3	Q9QYJ3	DnaJ homolog subfamily B member 1	Dnajb1	sp|Q9QYJ3|DNJB1_MOUSE DnaJ homolog subfamily B member 1 OS=Mus musculus OX=10090 GN=Dnajb1 PE=1 SV=3	10	9	0.00454413	1.24878	36603996	39450012	33603000	37840996	33758984	25800018	31330986	32899002	29164008	26317984		29.4	29.4	25.9	38.167	0	27.462	471090000	63	0.0720302	0.320519
Q99M04	Q99M04	Lipoyl synthase, mitochondrial	Lias	sp|Q99M04|LIAS_MOUSE Lipoyl synthase, mitochondrial OS=Mus musculus OX=10090 GN=Lias PE=1 SV=1	4	4	0.00455	1.06861	4930000	5040098	5296798	5.0769e+06	4918002	4755299	4708200	4891798	4.5845e+06	4696798		13.7	13.7	13.7	41.879	0	18.11	68582000	4	0.0719098	0.0957325
Q8VDK1	Q8VDK1	Nitrilase homolog 1	Nit1	sp|Q8VDK1|NIT1_MOUSE Deaminated glutathione amidase OS=Mus musculus OX=10090 GN=Nit1 PE=1 SV=2	4	4	0.00455277	0.810237	5.5271e+06	4279002	5.3561e+06	5104798	5393802	6.7742e+06	6.0229e+06	6365199	5831198	6595800		21.1	21.1	21.1	35.705	0	12.544	81082000	20	0.0716854	-0.303584
P11499	P11499	Heat shock protein HSP 90-beta	Hsp90ab1	sp|P11499|HS90B_MOUSE Heat shock protein HSP 90-beta OS=Mus musculus OX=10090 GN=Hsp90ab1 PE=1 SV=3	51	31	0.00458649	1.21159	5086500352	5546105344	5087293952	5411600896	5403293696	4775193600	4981496320	4229797632	3942998528	4051298304		64.2	62.6	44.9	83.28	0	323.31	73562000000	709	0.0723582	0.276907
P26369	P26369	Splicing factor U2AF 65 kDa subunit	U2af2	sp|P26369|U2AF2_MOUSE Splicing factor U2AF 65 kDa subunit OS=Mus musculus OX=10090 GN=U2af2 PE=1 SV=3	13	13	0.00468682	1.17865	176349904	179689968	195100000	196089888	183769904	169089952	169280080	158060000	156210064	138580064		44.8	44.8	44.8	53.516	0	175.25	2557200000	138	0.0738885	0.23714
E9PVX6	E9PVX6		Mki67	sp|E9PVX6|KI67_MOUSE Proliferation marker protein Ki-67 OS=Mus musculus OX=10090 GN=Mki67 PE=1 SV=1	145	145	0.00473498	1.82486	1416100736	1099699328	935620160	1096899840	1071800192	934170368	777650112	474970048	514839840	476490208		58.4	58.4	58.4	350.86	0	323.31	12588000000	937	0.0746222	0.867785
Q9CPV5	Q9CPV5	Polyamine-modulated factor 1	Pmf1	sp|Q9CPV5|PMF1_MOUSE Polyamine-modulated factor 1 OS=Mus musculus OX=10090 GN=Pmf1 PE=1 SV=1	5	5	0.0047494	1.32965	6.7565e+06	6.6709e+06	6.9331e+06	8826197	8.0247e+06	5.2695e+06	4981497	6.0812e+06	6.4096e+06	5.2048e+06		32.7	32.7	32.7	23.121	0	8.8858	95371000	12	0.074524	0.411044
Q920A5	Q920A5	Retinoid-inducible serine carboxypeptidase	Scpep1	sp|Q920A5|RISC_MOUSE Retinoid-inducible serine carboxypeptidase OS=Mus musculus OX=10090 GN=Scpep1 PE=1 SV=2	2	2	0.00478013	0.674215	3.7449e+06	2.6982e+06	2.8943e+06	3.3346e+06	3365702	6014001	3.5578e+06	4.9035e+06	4729999	4.7476e+06		6.4	6.4	6.4	50.964	0.00045475	4.7968	56450000	9	0.0747059	-0.56872
Q08943	Q08943	FACT complex subunit SSRP1	Ssrp1	sp|Q08943|SSRP1_MOUSE FACT complex subunit SSRP1 OS=Mus musculus OX=10090 GN=Ssrp1 PE=1 SV=2	26	26	0.00483142	1.13422	330469952	349559872	302509920	331150048	306109824	296729920	290529792	288690048	284759904	266289888		44.6	44.6	44.6	80.859	0	205.52	4387600000	232	0.0753407	0.181695
Q9D1E6	Q9D1E6	Tubulin-folding cofactor B	Tbcb	sp|Q9D1E6|TBCB_MOUSE Tubulin-folding cofactor B OS=Mus musculus OX=10090 GN=Tbcb PE=1 SV=2	7	7	0.00483318	1.15751	23942984	22409014	21577006	26005006	21942002	21191000	19787012	19190002	19894006	19860002		37.7	37.7	37.7	27.385	0	13.537	298600000	29	0.0750657	0.21102
Q00612;P97324;REV__P46662	Q00612	Glucose-6-phosphate 1-dehydrogenase X	G6pdx	sp|Q00612|G6PD1_MOUSE Glucose-6-phosphate 1-dehydrogenase X OS=Mus musculus OX=10090 GN=G6pdx PE=1 SV=3	18	18	0.00484971	0.924703	120119984	123500032	129790080	133409952	126590016	136989984	134860016	141520048	135320080	135939968		40	40	40	59.262	0	96.441	1939100000	115	0.0751273	-0.112938
Q8BLV3	Q8BLV3	Sodium/hydrogen exchanger 7	Slc9a7	sp|Q8BLV3|SL9A7_MOUSE Sodium/hydrogen exchanger 7 OS=Mus musculus OX=10090 GN=Slc9a7 PE=1 SV=1	6	6	0.00487221	0.783535	5.659e+06	4494400	4.5967e+06	6100197	4981102	6.7726e+06	6.5732e+06	6716603	6.7114e+06	5994299		11.3	11.3	11.3	80.289	0	8.0874	83586000	19	0.0754203	-0.351929
O70194	O70194	Eukaryotic translation initiation factor 3 subunit D	Eif3d	sp|O70194|EIF3D_MOUSE Eukaryotic translation initiation factor 3 subunit D OS=Mus musculus OX=10090 GN=Eif3d PE=1 SV=2	20	20	0.00487508	1.09184	294099904	297750080	289930080	276049888	282560032	277380064	265830144	269280000	249520112	257600016		48.7	48.7	48.7	63.988	0	173.24	4038500000	184	0.075148	0.126767
P19258	P19258	Protein Mpv17	Mpv17	sp|P19258|MPV17_MOUSE Protein Mpv17 OS=Mus musculus OX=10090 GN=Mpv17 PE=1 SV=1	1	1	0.00489864	0.670634	564100	449710	745600	461960	472420	679520	863310	761800	839880	810720		13.1	13.1	13.1	19.686	0.00045746	4.9448	9975600	10	0.0753813	-0.576402
Q91XF0	Q91XF0	Pyridoxine-5-phosphate oxidase	Pnpo	sp|Q91XF0|PNPO_MOUSE Pyridoxine-5-phosphate oxidase OS=Mus musculus OX=10090 GN=Pnpo PE=1 SV=1	2	2	0.0049958	0.771448	6.6772e+06	6562200	6.0818e+06	7.3356e+06	5.3013e+06	8.2963e+06	8815305	7681097	9152197	7377200		10.3	10.3	10.3	30.114	0.00024091	6.2056	106010000	11	0.0768459	-0.37436
Q6PDQ2	Q6PDQ2	Chromodomain-helicase-DNA-binding protein 4	Chd4	sp|Q6PDQ2|CHD4_MOUSE Chromodomain-helicase-DNA-binding protein 4 OS=Mus musculus OX=10090 GN=Chd4 PE=1 SV=1	67	55	0.0050286	1.13511	336149952	381600096	360609760	379760096	389919968	317270144	318739968	351470016	317670144	321910208		43.9	43.9	37	217.75	0	323.31	5183500000	379	0.0772143	0.182838
Q91X20	Q91X20	Set1/Ash2 histone methyltransferase complex subunit ASH2	Ash2l	sp|Q91X20|ASH2L_MOUSE Set1/Ash2 histone methyltransferase complex subunit ASH2 OS=Mus musculus OX=10090 GN=Ash2l PE=1 SV=1	7	7	0.00509532	1.16766	16687999	13834996	14547997	13767995	15793008	12446994	12641007	13368999	12983007	12319998		15.7	15.7	15.7	68.249	0	27.244	211840000	31	0.0779644	0.223626
Q9QWF0	Q9QWF0	Chromatin assembly factor 1 subunit A	Chaf1a	sp|Q9QWF0|CAF1A_MOUSE Chromatin assembly factor 1 subunit A OS=Mus musculus OX=10090 GN=Chaf1a PE=1 SV=1	9	9	0.00509911	1.40342	17928990	21088988	21227986	19886012	23900004	14423992	11823997	16834006	13557993	18001002		17.1	17.1	17.1	101.93	0	50.372	275920000	52	0.0776879	0.488946
Q3UCV8	Q3UCV8	Ubiquitin thioesterase otulin	Otulin	sp|Q3UCV8|OTUL_MOUSE Ubiquitin thioesterase otulin OS=Mus musculus OX=10090 GN=Otulin PE=1 SV=1	4	4	0.00512705	0.766192	7.9514e+06	8767198	9102697	8596002	7220802	10655005	9876399	12608993	12000999	9367404		11.1	11.1	11.1	40.32	0	8.5033	138290000	20	0.0777951	-0.384223
O55201	O55201	Transcription elongation factor SPT5	Supt5h	sp|O55201|SPT5H_MOUSE Transcription elongation factor SPT5 OS=Mus musculus OX=10090 GN=Supt5h PE=1 SV=1	35	35	0.00522089	1.17734	209249904	238760016	244629968	234120064	235229856	189229984	187670096	223990016	198159920	188769968		48.9	48.9	48.9	120.66	0	323.31	3192400000	292	0.0789577	0.235528
Q8BVE3	Q8BVE3	V-type proton ATPase subunit H	Atp6v1h	sp|Q8BVE3|VATH_MOUSE V-type proton ATPase subunit H OS=Mus musculus OX=10090 GN=Atp6v1h PE=1 SV=1	15	15	0.0052459	0.876267	51359984	46208980	49393028	53276996	45961976	52287032	58064036	57820972	57005996	55522024		44.3	44.3	44.3	55.854	0	102.61	761050000	110	0.0789474	-0.190557
Q3U0V1	Q3U0V1	Far upstream element-binding protein 2	Khsrp	sp|Q3U0V1|FUBP2_MOUSE Far upstream element-binding protein 2 OS=Mus musculus OX=10090 GN=Khsrp PE=1 SV=2	27	25	0.00525737	1.12626	456199904	435669824	421949856	418939904	434320064	397900096	411640000	388819904	377740128	350039904		47.2	47.2	44.3	76.775	0	253.39	6048400000	241	0.0791608	0.171534
P23198	P23198	Chromobox protein homolog 3	Cbx3	sp|P23198|CBX3_MOUSE Chromobox protein homolog 3 OS=Mus musculus OX=10090 GN=Cbx3 PE=1 SV=2	9	7	0.00527718	1.21365	619149824	588090176	555049920	551650304	545469952	510470304	530809760	437710112	466010080	417880032		45.9	39.3	30.6	20.855	0	64.924	7725800000	76	0.0791359	0.27935
Q9DBH5	Q9DBH5	Vesicular integral-membrane protein VIP36	Lman2	sp|Q9DBH5|LMAN2_MOUSE Vesicular integral-membrane protein VIP36 OS=Mus musculus OX=10090 GN=Lman2 PE=1 SV=2	13	13	0.00534535	0.844706	130219936	126260072	139169984	144749968	144950096	150679936	147659904	168489904	175810064	169379920		41.9	41.9	41.9	40.429	0	125.52	2194100000	83	0.0794028	-0.243478
P60867	P60867	40S ribosomal protein S20	Rps20	sp|P60867|RS20_MOUSE 40S ribosomal protein S20 OS=Mus musculus OX=10090 GN=Rps20 PE=1 SV=1	5	5	0.00536921	1.20395	944390272	1200299648	1010199488	1125300480	1056999360	860209536	867420224	874030144	977909440	844270208		29.4	29.4	29.4	13.373	0	31.028	14258000000	75	0.0794187	0.267781
Q8BSK8	Q8BSK8	Ribosomal protein S6 kinase beta-1	Rps6kb1	sp|Q8BSK8|KS6B1_MOUSE Ribosomal protein S6 kinase beta-1 OS=Mus musculus OX=10090 GN=Rps6kb1 PE=1 SV=2	2	2	0.00538332	5.52003	6.7433e+06	8713800	7.8997e+06	11124006	7.9661e+06	706822	1.49538e+06	771293	8212396	1.19878e+06		7.6	7.6	7.6	59.145	0.0022606	2.8144	79566000	2	0.0791862	2.46468
Q9ES97	Q9ES97	Reticulon-3	Rtn3	sp|Q9ES97|RTN3_MOUSE Reticulon-3 OS=Mus musculus OX=10090 GN=Rtn3 PE=1 SV=2	3	3	0.00542798	0.685864	52440024	34929980	48533976	38244004	47515972	64482988	71406968	50030000	68994960	66971040		6.5	6.5	6.5	103.88	0	42.854	788340000	40	0.0793402	-0.544006
P56528	P56528	ADP-ribosyl cyclase/cyclic ADP-ribose hydrolase 1	Cd38	sp|P56528|CD38_MOUSE ADP-ribosyl cyclase/cyclic ADP-ribose hydrolase 1 OS=Mus musculus OX=10090 GN=Cd38 PE=1 SV=2	6	6	0.00545151	0.563352	15203002	10900000	10232000	13099005	10743000	22963010	33336000	16479997	20778992	16041997		28.6	28.6	28.6	34.407	0	49.427	240290000	23	0.0793151	-0.827892
Q9Z1Z2	Q9Z1Z2	Serine-threonine kinase receptor-associated protein	Strap	sp|Q9Z1Z2|STRAP_MOUSE Serine-threonine kinase receptor-associated protein OS=Mus musculus OX=10090 GN=Strap PE=1 SV=2	19	19	0.00548552	1.23573	275579872	278179936	269140128	295879840	286400000	249580160	238719936	254019904	193839936	206830096		72	72	72	38.442	0	188.6	3708000000	154	0.0796041	0.305363
Q8BG81	Q8BG81	Polymerase delta-interacting protein 3	Poldip3	sp|Q8BG81|PDIP3_MOUSE Polymerase delta-interacting protein 3 OS=Mus musculus OX=10090 GN=Poldip3 PE=1 SV=1	17	17	0.0055335	1.18825	82947024	94773984	91791944	98376944	87586016	75492016	80145000	78784008	81831976	67287968		52.1	52.1	52.1	46.132	0	91.585	1209600000	95	0.0804762	0.248843
A2AGT5	A2AGT5	Cytoskeleton-associated protein 5	Ckap5	sp|A2AGT5|CKAP5_MOUSE Cytoskeleton-associated protein 5 OS=Mus musculus OX=10090 GN=Ckap5 PE=1 SV=1	44	44	0.00562353	1.30883	112320040	94463000	91247952	97988960	94875024	84020040	85113016	78449024	62746032	66573000		26.6	26.6	26.6	225.63	0	114.72	1254000000	174	0.0821966	0.38828
P14206	P14206	40S ribosomal protein SA	Rpsa	sp|P14206|RSSA_MOUSE 40S ribosomal protein SA OS=Mus musculus OX=10090 GN=Rpsa PE=1 SV=4	13	13	0.005653	1.14703	1547299456	1720200704	1878699136	1706999680	1677300096	1487900288	1460000000	1597999488	1455099648	1427499264		53.9	53.9	53.9	32.838	0	275.39	24063000000	193	0.0820541	0.197909
Q99MD9	Q99MD9	Nuclear autoantigenic sperm protein	Nasp	sp|Q99MD9|NASP_MOUSE Nuclear autoantigenic sperm protein OS=Mus musculus OX=10090 GN=Nasp PE=1 SV=2	26	26	0.00568564	1.28229	330619872	306390016	240400096	289070048	274710112	247989872	243110112	215330048	208100016	206480112		39.1	39.1	39.1	83.953	0	323.31	3699400000	217	0.0824646	0.358718
Q61687	Q61687	Transcriptional regulator ATRX	Atrx	sp|Q61687|ATRX_MOUSE Transcriptional regulator ATRX OS=Mus musculus OX=10090 GN=Atrx PE=1 SV=3	33	33	0.00569044	1.17282	72263976	88419984	89740992	85240040	82932992	71094040	70145008	74154040	73602000	67114984		19.9	19.9	19.9	278.58	0	139.35	1155900000	179	0.0821879	0.229984
P51943	P51943	Cyclin-A2	Ccna2	sp|P51943|CCNA2_MOUSE Cyclin-A2 OS=Mus musculus OX=10090 GN=Ccna2 PE=1 SV=2	4	4	0.00571622	1.56581	6281700	4.1009e+06	5403102	5686298	4.9945e+06	3.2634e+06	4.1478e+06	3.6789e+06	2.352e+06	3.5858e+06		14.2	14.2	14.2	47.269	0	16.714	59859000	11	0.0822074	0.646907
Q80WE4	Q80WE4	Kinesin-like protein KIF20B	Kif20b	sp|Q80WE4|KI20B_MOUSE Kinesin-like protein KIF20B OS=Mus musculus OX=10090 GN=Kif20b PE=1 SV=3	7	7	0.00571901	1.55544	16831002	12457003	19013000	17938000	11049006	9289104	11692996	9923701	9144601	8803797		5.6	5.6	5.6	203.51	0	19.265	191310000	14	0.0819867	0.637321
O54825	O54825	Bystin	Bysl	sp|O54825|BYST_MOUSE Bystin OS=Mus musculus OX=10090 GN=Bysl PE=1 SV=3	14	14	0.00575368	1.14325	62871000	71194960	73331016	66428020	69467976	59436988	55758004	64616972	60622968	59739980		38.1	38.1	38.1	49.783	0	45.635	958410000	84	0.082206	0.193144
F6ZDS4	F6ZDS4	Nucleoprotein TPR	Tpr	sp|F6ZDS4|TPR_MOUSE Nucleoprotein TPR OS=Mus musculus OX=10090 GN=Tpr PE=1 SV=1	76	76	0.00577887	1.10251	364209952	360090016	351229856	381529984	365829984	320590176	314450176	343180192	353780000	322469920		37.5	37.5	37.5	273.99	0	323.31	5141200000	462	0.0821987	0.140794
P27808	P27808	Alpha-1,3-mannosyl-glycoprotein 2-beta-N-acetylglucosaminyltransferase	Mgat1	sp|P27808|MGAT1_MOUSE Alpha-1,3-mannosyl-glycoprotein 2-beta-N-acetylglucosaminyltransferase OS=Mus musculus OX=10090 GN=Mgat1 PE=1 SV=1	9	9	0.00578303	0.841066	18862004	20456994	18590002	22186008	20645008	22127012	22419000	25639012	25989986	23616000		28.9	28.9	28.9	51.69	0	32.432	322000000	39	0.081967	-0.249709
Q9D0F1	Q9D0F1	Kinetochore protein NDC80 homolog	Ndc80	sp|Q9D0F1|NDC80_MOUSE Kinetochore protein NDC80 homolog OS=Mus musculus OX=10090 GN=Ndc80 PE=1 SV=1	4	4	0.00579488	1.37607	5.8165e+06	7042098	6.1963e+06	6012101	4721602	3.8416e+06	5231497	4493301	4.091e+06	3.9526e+06		7.5	7.5	7.5	73.961	0	7.402	75349000	4	0.0818289	0.46055
Q8C3Y4	Q8C3Y4	Kinetochore-associated protein 1	Kntc1	sp|Q8C3Y4|KNTC1_MOUSE Kinetochore-associated protein 1 OS=Mus musculus OX=10090 GN=Kntc1 PE=1 SV=2	17	17	0.00580667	1.34738	16797990	19903004	20776988	18933008	20874012	12747004	11671003	15907991	16362005	15965004		9.2	9.2	9.2	250.36	0	46.635	257420000	74	0.0816787	0.430154
Q9D0S9	Q9D0S9	Histidine triad nucleotide-binding protein 2, mitochondrial	Hint2	sp|Q9D0S9|HINT2_MOUSE Histidine triad nucleotide-binding protein 2, mitochondrial OS=Mus musculus OX=10090 GN=Hint2 PE=1 SV=1	2	2	0.00591446	0.81323	7167397	7.4721e+06	8619799	7.5398e+06	7888605	10007998	8000495	10220995	10134998	9307101		21.5	21.5	21.5	17.32	0	16.185	127890000	13	0.082549	-0.298265
Q9JJ94	Q9JJ94	Sjoegren syndrome nuclear autoantigen 1 homolog	Ssna1	sp|Q9JJ94|SSNA1_MOUSE Sjoegren syndrome nuclear autoantigen 1 homolog OS=Mus musculus OX=10090 GN=Ssna1 PE=1 SV=1	2	2	0.00609625	1.61955	2.1646e+06	1.9349e+06	1.9168e+06	2654800	2.073e+06	1.4661e+06	1.8563e+06	1.1316e+06	1.3757e+06	935930		20.2	20.2	20.2	13.557	0.00023714	5.8215	25295000	11	0.0848469	0.695593
O88665	O88665	Bromodomain-containing protein 7	Brd7	sp|O88665|BRD7_MOUSE Bromodomain-containing protein 7 OS=Mus musculus OX=10090 GN=Brd7 PE=1 SV=1	7	7	0.00613002	1.2442	10501006	7.873e+06	9398503	9623801	8574403	6953000	8273500	7221499	7.4671e+06	6.9326e+06		22.3	22.3	22.3	73.999	0	46.883	124010000	32	0.0849091	0.315213
Q9Z204;Q8BTF8	Q9Z204	Heterogeneous nuclear ribonucleoproteins C1/C2	Hnrnpc	sp|Q9Z204|HNRPC_MOUSE Heterogeneous nuclear ribonucleoproteins C1/C2 OS=Mus musculus OX=10090 GN=Hnrnpc PE=1 SV=1	19	19	0.00619682	1.06701	855939520	827050240	878119872	871839744	815700416	794700480	794240384	796460160	822979648	772600000		64.9	64.9	64.9	34.384	0	191.64	12119000000	230	0.0855016	0.0935673
Q07113	Q07113	Cation-independent mannose-6-phosphate receptor	Igf2r	sp|Q07113|MPRI_MOUSE Cation-independent mannose-6-phosphate receptor OS=Mus musculus OX=10090 GN=Igf2r PE=1 SV=1	8	8	0.00621696	1.30355	16206995	16169007	15710001	17621008	14007003	13124001	11556003	10554006	14939991	11289007		3.5	3.5	3.5	273.81	0	9.9274	204750000	17	0.0854968	0.382447
P54276	P54276	DNA mismatch repair protein Msh6	Msh6	sp|P54276|MSH6_MOUSE DNA mismatch repair protein Msh6 OS=Mus musculus OX=10090 GN=Msh6 PE=1 SV=3	34	34	0.0062623	1.39308	128219976	153880080	175900048	160810048	149080064	88497984	95194032	125649944	121110080	123700048		33.3	33.3	33.3	151.08	0	164.89	2043000000	227	0.0856077	0.478279
Q99JT9	Q99JT9	1,2-dihydroxy-3-keto-5-methylthiopentene dioxygenase	Adi1	sp|Q99JT9|MTND_MOUSE 1,2-dihydroxy-3-keto-5-methylthiopentene dioxygenase OS=Mus musculus OX=10090 GN=Adi1 PE=1 SV=1	3	3	0.00629932	0.810357	11660006	10929004	8783104	10553002	10554006	13576001	13271999	11461000	13672005	12634992		19.6	19.6	19.6	21.523	0	9.0356	166520000	24	0.0860256	-0.30337
O54941	O54941	SWI/SNF-related matrix-associated actin-dependent regulator of chromatin subfamily E member 1	Smarce1	sp|O54941|SMCE1_MOUSE SWI/SNF-related matrix-associated actin-dependent regulator of chromatin subfamily E member 1 OS=Mus musculus OX=10090 GN=Smarce1 PE=1 SV=1	15	15	0.00638095	1.1614	68605016	64699032	58244020	72501016	66473004	56309976	60028000	58452996	54606016	54651012		47.2	47.2	47.2	46.638	0	88.829	879170000	103	0.0867987	0.215865
Q9QYE3	Q9QYE3	B-cell lymphoma/leukemia 11A	Bcl11a	sp|Q9QYE3|BC11A_MOUSE B-cell lymphoma/leukemia 11A OS=Mus musculus OX=10090 GN=Bcl11a PE=1 SV=1	13	13	0.00638125	1.30026	23413988	28367998	33505980	26037998	30444016	20698000	20326994	24872998	21623010	20977010		30.7	30.7	30.7	83.855	0	79.49	388240000	49	0.0865223	0.378797
Q9JKL4	Q9JKL4	NADH dehydrogenase [ubiquinone] 1 alpha subcomplex assembly factor 3	Ndufaf3	sp|Q9JKL4|NDUF3_MOUSE NADH dehydrogenase [ubiquinone] 1 alpha subcomplex assembly factor 3 OS=Mus musculus OX=10090 GN=Ndufaf3 PE=1 SV=1	3	3	0.0065081	0.71925	3.4773e+06	4.0769e+06	2.5895e+06	3848798	3.0173e+06	4.5884e+06	4.5021e+06	4.9562e+06	4193001	5.1592e+06		22.7	22.7	22.7	20.733	0.00023764	5.856	59900000	18	0.0878603	-0.475435
Q9CQT1	Q9CQT1	Methylthioribose-1-phosphate isomerase	Mri1	sp|Q9CQT1|MTNA_MOUSE Methylthioribose-1-phosphate isomerase OS=Mus musculus OX=10090 GN=Mri1 PE=1 SV=1	11	11	0.00655865	0.801661	40136020	32071992	33606996	30410990	35825000	48396984	44509028	39397004	41456028	40461012		44.7	44.7	44.7	39.41	0	57.407	552980000	73	0.0882405	-0.318937
P35329	P35329	B-cell receptor CD22	Cd22	sp|P35329|CD22_MOUSE B-cell receptor CD22 OS=Mus musculus OX=10090 GN=Cd22 PE=1 SV=1	21	21	0.00658356	0.840194	94424048	109459936	106790072	117650072	104589960	127560056	121699936	136919920	133190016	114580000		37	37	37	96.581	0	273.09	1740900000	147	0.088265	-0.251205
Q61187	Q61187	Tumor susceptibility gene 101 protein	Tsg101	sp|Q61187|TS101_MOUSE Tumor susceptibility gene 101 protein OS=Mus musculus OX=10090 GN=Tsg101 PE=1 SV=2	6	6	0.00661653	1.12421	19835992	21250000	21420992	22920000	21171986	17728990	19999994	19856012	18523002	18710006		22.3	22.3	22.3	44.123	0	24.811	299310000	42	0.0884528	0.168912
O88622	O88622	Poly(ADP-ribose) glycohydrolase	Parg	sp|O88622|PARG_MOUSE Poly(ADP-ribose) glycohydrolase OS=Mus musculus OX=10090 GN=Parg PE=1 SV=2	6	6	0.00667107	1.19941	10352996	9140298	10569995	11064998	9796202	8.296e+06	7621305	8107602	9308701	9153504		8.3	8.3	8.3	109.32	0	21.431	136360000	24	0.0885141	0.262328
Q0VGB7	Q0VGB7	Serine/threonine-protein phosphatase 4 regulatory subunit 2	Ppp4r2	sp|Q0VGB7|PP4R2_MOUSE Serine/threonine-protein phosphatase 4 regulatory subunit 2 OS=Mus musculus OX=10090 GN=Ppp4r2 PE=1 SV=1	16	16	0.00669391	1.19473	33425014	30433996	28758002	31192982	31445020	29391994	27215004	24740010	26061004	22856998		61.2	61.2	61.2	46.478	0	59.424	407680000	88	0.0883625	0.256686
O08915	O08915	AH receptor-interacting protein	Aip	sp|O08915|AIP_MOUSE AH receptor-interacting protein OS=Mus musculus OX=10090 GN=Aip PE=1 SV=1	8	8	0.00670712	1.22476	49569000	49499976	60489988	53963980	51024968	38246988	44514972	42529004	49194976	41632004		34.2	34.2	34.2	37.605	0	43.184	729870000	52	0.0882617	0.292495
P08003	P08003	Protein disulfide-isomerase A4	Pdia4	sp|P08003|PDIA4_MOUSE Protein disulfide-isomerase A4 OS=Mus musculus OX=10090 GN=Pdia4 PE=1 SV=3	39	39	0.00670806	0.763184	1189299328	959039616	933239616	1147300608	1188199168	1724700416	1313099392	1340499584	1310799488	1408400768		55.6	55.6	55.6	71.982	0	323.31	18309000000	432	0.0879876	-0.389897
Q91YQ5	Q91YQ5	Dolichyl-diphosphooligosaccharide--protein glycosyltransferase subunit 1	Rpn1	sp|Q91YQ5|RPN1_MOUSE Dolichyl-diphosphooligosaccharide--protein glycosyltransferase subunit 1 OS=Mus musculus OX=10090 GN=Rpn1 PE=1 SV=1	32	32	0.00671216	0.875931	491280288	453700192	437719936	514690144	488260320	574779904	525220352	542669696	512119680	566749696		60.4	60.4	60.4	68.527	0	224.62	7329100000	281	0.0877647	-0.19111
P14824	P14824	Annexin A6	Anxa6	sp|P14824|ANXA6_MOUSE Annexin A6 OS=Mus musculus OX=10090 GN=Anxa6 PE=1 SV=3	42	42	0.00675142	0.842141	431609696	398240096	387409856	433319808	438559872	557919936	515970304	491839840	482889664	436970016		67.6	67.6	67.6	75.884	0	268.86	6549900000	325	0.0880741	-0.247866
Q8R2E9	Q8R2E9	ERO1-like protein beta	Ero1lb	sp|Q8R2E9|ERO1B_MOUSE ERO1-like protein beta OS=Mus musculus OX=10090 GN=Ero1b PE=1 SV=1	13	12	0.00678693	0.7402	56920968	44712976	46973008	50591980	49365024	86456944	66047004	55667996	62266980	67887992		36	33.6	33.6	53.517	0	49.031	846140000	63	0.0883569	-0.434013
Q9DBG6	Q9DBG6	Dolichyl-diphosphooligosaccharide--protein glycosyltransferase subunit 2	Rpn2	sp|Q9DBG6|RPN2_MOUSE Dolichyl-diphosphooligosaccharide--protein glycosyltransferase subunit 2 OS=Mus musculus OX=10090 GN=Rpn2 PE=1 SV=1	23	23	0.0068181	0.856776	344150240	323799808	335449824	382490080	356490048	439439744	369340128	424370016	385680000	415610048		43.7	43.7	43.7	69.062	0	323.31	5485400000	290	0.0883067	-0.22301
Q8BG07	Q8BG07	Phospholipase D4	Pld4	sp|Q8BG07|PLD4_MOUSE 5-3 exonuclease PLD4 OS=Mus musculus OX=10090 GN=Pld4 PE=1 SV=1	7	7	0.0068507	0.807336	23254988	19223012	20435990	20595012	18951992	23204008	23119004	29262996	27259006	24295012		23.9	23.9	23.9	56.153	0	41.073	331990000	64	0.0886606	-0.308759
Q99MR8	Q99MR8	Methylcrotonoyl-CoA carboxylase subunit alpha, mitochondrial	Mccc1	sp|Q99MR8|MCCA_MOUSE Methylcrotonoyl-CoA carboxylase subunit alpha, mitochondrial OS=Mus musculus OX=10090 GN=Mccc1 PE=1 SV=2	10	10	0.00695144	0.666002	11598002	11028006	6782403	10378006	9302402	15112004	13472993	17488002	14700000	12210995		21.1	21.1	21.1	79.343	0	46.283	170650000	36	0.0897439	-0.586401
O70503	O70503	Very-long-chain 3-oxoacyl-CoA reductase	Hsd17b12	sp|O70503|DHB12_MOUSE Very-long-chain 3-oxoacyl-CoA reductase OS=Mus musculus OX=10090 GN=Hsd17b12 PE=1 SV=1	13	13	0.00710694	0.757718	116619944	149649968	142839984	132620008	130560056	148330048	154700096	196649872	188730032	202920080		43.3	43.3	43.3	34.741	0	60.681	2310500000	85	0.091307	-0.400266
Q8BHK9	Q8BHK9	DNA excision repair protein ERCC-6-like	Ercc6l	sp|Q8BHK9|ERC6L_MOUSE DNA excision repair protein ERCC-6-like OS=Mus musculus OX=10090 GN=Ercc6l PE=1 SV=1	22	22	0.00718741	1.36291	35287988	43091984	54121024	43602016	39985024	32502990	25699998	34259996	33036994	32271004		26.5	26.5	26.5	138.85	0	104.91	581310000	103	0.0920364	0.446691
Q5XJE5	Q5XJE5	RNA polymerase-associated protein LEO1	Leo1	sp|Q5XJE5|LEO1_MOUSE RNA polymerase-associated protein LEO1 OS=Mus musculus OX=10090 GN=Leo1 PE=1 SV=2	7	7	0.00721547	1.12587	13306998	14164004	13402995	15148009	14398994	13533995	12124001	11978997	12778996	12126005		15	15	15	75.596	0	40.491	193450000	40	0.0922296	0.171045
P46978	P46978	Dolichyl-diphosphooligosaccharide--protein glycosyltransferase subunit STT3A	Stt3a	sp|P46978|STT3A_MOUSE Dolichyl-diphosphooligosaccharide--protein glycosyltransferase subunit STT3A OS=Mus musculus OX=10090 GN=Stt3a PE=1 SV=1	13	11	0.00723333	0.877494	101890056	92488976	94826000	102749992	109539992	118020064	108979968	108300024	116160008	119479960		19.7	19.7	17.9	80.597	0	38.297	1556400000	64	0.0921928	-0.188539
Q80TV8	Q80TV8	CLIP-associating protein 1	Clasp1	sp|Q80TV8|CLAP1_MOUSE CLIP-associating protein 1 OS=Mus musculus OX=10090 GN=Clasp1 PE=1 SV=2	29	24	0.00727221	1.2489	44592016	51632996	48833972	50995028	49997004	35517000	33731008	45175972	43539976	40037976		23.8	23.8	20.5	169.23	0	106.68	670650000	129	0.0925526	0.320662
Q9QXT0	Q9QXT0	Protein canopy homolog 2	Cnpy2	sp|Q9QXT0|CNPY2_MOUSE Protein canopy homolog 2 OS=Mus musculus OX=10090 GN=Cnpy2 PE=1 SV=1	5	5	0.00727641	0.727801	16933000	11711004	13933992	16281000	13125996	19407996	16663990	18077990	22413014	22067008		35.7	35.7	35.7	20.767	0	28.112	251640000	19	0.0923234	-0.458384
Q924Z6	Q924Z6	Exportin-6	Xpo6	sp|Q924Z6|XPO6_MOUSE Exportin-6 OS=Mus musculus OX=10090 GN=Xpo6 PE=1 SV=2	9	9	0.00729363	1.22339	10474994	11890008	13658003	13612000	12365002	9553698	9559598	9861799	10975005	10569002		10	10	10	128.66	0	14.08	163450000	35	0.0924896	0.29089
Q5SVQ0	Q5SVQ0	Histone acetyltransferase KAT7	Kat7	sp|Q5SVQ0|KAT7_MOUSE Histone acetyltransferase KAT7 OS=Mus musculus OX=10090 GN=Kat7 PE=1 SV=1	9	9	0.00733558	1.15357	20899002	21946004	24163006	21532010	24265992	20816002	19252006	20128008	17852992	19684002		19.9	19.9	19.9	70.641	0	32.332	312510000	54	0.0927024	0.206103
O88983	O88983	Syntaxin-8	Stx8	sp|O88983|STX8_MOUSE Syntaxin-8 OS=Mus musculus OX=10090 GN=Stx8 PE=1 SV=1	5	5	0.0073826	0.83747	5544999	4855702	4.7715e+06	5566903	4.3176e+06	6.0722e+06	5.6857e+06	5985303	6034996	6010702		36.9	36.9	36.9	26.925	0	22.391	77619000	20	0.0929139	-0.255891
P27046	P27046	Alpha-mannosidase 2	Man2a1	sp|P27046|MA2A1_MOUSE Alpha-mannosidase 2 OS=Mus musculus OX=10090 GN=Man2a1 PE=1 SV=2	27	27	0.00742557	0.815847	47829024	46439012	45804016	53941012	58664968	63011964	59230996	66773976	55930028	63900976		35.7	35.7	35.7	131.63	0	74.004	830800000	104	0.0932781	-0.293629
Q8CFI2	Q8CFI2	Ubiquitin-conjugating enzyme E2 R1	Cdc34	sp|Q8CFI2|UB2R1_MOUSE Ubiquitin-conjugating enzyme E2 R1 OS=Mus musculus OX=10090 GN=Cdc34 PE=1 SV=1	4	4	0.00743212	1.29975	9357106	12162001	9303004	13192995	11141006	8778495	8412397	8850197	8281598	7.7506e+06		16.2	16.2	16.2	26.621	0	8.8557	136810000	26	0.0930619	0.378232
Q9WVF7;Q8VE52	Q9WVF7	DNA polymerase epsilon catalytic subunit A	Pole	sp|Q9WVF7|DPOE1_MOUSE DNA polymerase epsilon catalytic subunit A OS=Mus musculus OX=10090 GN=Pole PE=1 SV=3	31	31	0.00743581	1.60753	32877000	44613008	58410972	53723020	47955024	26378004	21426004	35018988	31204986	33292002		19.5	19.5	19.5	262.1	0	87.347	583660000	109	0.0928	0.684843
Q8BU14	Q8BU14	Translocation protein SEC62	Sec62	sp|Q8BU14|SEC62_MOUSE Translocation protein SEC62 OS=Mus musculus OX=10090 GN=Sec62 PE=1 SV=1	4	4	0.00746151	0.820716	7688595	7450004	7.9796e+06	9201795	9575105	10383001	10731998	10208004	9280696	10244995		15.8	15.8	15.8	45.58	0.00046425	5.304	124800000	14	0.0930323	-0.285045
Q61263	Q61263	Sterol O-acyltransferase 1	Soat1	sp|Q61263|SOAT1_MOUSE Sterol O-acyltransferase 1 OS=Mus musculus OX=10090 GN=Soat1 PE=1 SV=2	5	5	0.00752535	0.718934	4724799	4.1294e+06	4118899	5092597	5135700	7844498	6.4741e+06	6.9885e+06	4.8517e+06	6.3551e+06		13.3	13.3	13.3	63.798	0	7.5118	81550000	19	0.0934737	-0.476068
Q9CQI6	Q9CQI6	Coactosin-like protein	Cotl1	sp|Q9CQI6|COTL1_MOUSE Coactosin-like protein OS=Mus musculus OX=10090 GN=Cotl1 PE=1 SV=3	9	9	0.00754279	0.465457	154200016	72311960	67419040	79678040	86133048	274909920	275280160	132570048	150299920	156609984		69	69	69	15.944	0	66.856	2094500000	79	0.0933994	-1.10328
Q9CWP8	Q9CWP8	DNA polymerase delta subunit 4	Pold4	sp|Q9CWP8|DPOD4_MOUSE DNA polymerase delta subunit 4 OS=Mus musculus OX=10090 GN=Pold4 PE=1 SV=1	2	2	0.00769871	0.634364	2.2203e+06	1.8024e+06	1.9129e+06	2.5169e+06	2615700	3.089e+06	3.5615e+06	3.4892e+06	4.9381e+06	2.5881e+06		39.3	39.3	39.3	12.403	0	33	38846000	15	0.0952326	-0.656618
Q80WQ8	Q80WQ8	Mis18-binding protein 1	Mis18bp1	sp|Q80WQ8|M18BP_MOUSE Mis18-binding protein 1 OS=Mus musculus OX=10090 GN=Mis18bp1 PE=1 SV=1	5	5	0.00773301	1.72343	6.8575e+06	12024997	13333008	12282008	7.6214e+06	6497402	4.5719e+06	6.2705e+06	6698902	5424603		8.2	8.2	8.2	113.95	0	10.134	165220000	8	0.0952	0.785286
Q8R3G1	Q8R3G1	Nuclear inhibitor of protein phosphatase 1	Ppp1r8	sp|Q8R3G1|PP1R8_MOUSE Nuclear inhibitor of protein phosphatase 1 OS=Mus musculus OX=10090 GN=Ppp1r8 PE=1 SV=1	9	9	0.00778367	1.17274	39749000	39923012	40265012	46447976	46229024	39785016	34236996	36966012	34864004	35234004		33.6	33.6	33.6	38.527	0	88.573	575610000	68	0.0956763	0.229879
Q61033	Q61033	Lamina-associated polypeptide 2, isoforms alpha/zeta	Tmpo	sp|Q61033|LAP2A_MOUSE Lamina-associated polypeptide 2, isoforms alpha/zeta OS=Mus musculus OX=10090 GN=Tmpo PE=1 SV=4	27	17	0.00789858	1.30078	43392980	44635016	57376032	48168016	40581012	30235998	37267012	35296992	39552996	37078000		50.5	50.5	33.2	75.167	0	277.53	629100000	91	0.0967493	0.379381
P10107	P10107	Annexin A1	Anxa1	sp|P10107|ANXA1_MOUSE Annexin A1 OS=Mus musculus OX=10090 GN=Anxa1 PE=1 SV=2	4	4	0.00791508	0.410491	2405699	1.2413e+06	1.26369e+06	1528800	635050	3.9502e+06	4.3457e+06	2511501	3.4113e+06	2.1373e+06		17.9	17.9	17.9	38.734	0.00044326	4.282	28898000	6	0.0967471	-1.28458
Q5XJY4	Q5XJY4	Presenilins-associated rhomboid-like protein, mitochondrial;P-beta	Parl	sp|Q5XJY4|PARL_MOUSE Presenilins-associated rhomboid-like protein, mitochondrial OS=Mus musculus OX=10090 GN=Parl PE=1 SV=1	2	2	0.00791769	0.727334	2589399	1.7463e+06	2.4241e+06	2.5977e+06	2.627e+06	3.0519e+06	2800201	3.5554e+06	3442199	3.5137e+06		7.7	7.7	7.7	41.963	0.00044733	4.4183	43796000	3	0.0965387	-0.45931
Q8R149	Q8R149	BUD13 homolog	Bud13	sp|Q8R149|BUD13_MOUSE BUD13 homolog OS=Mus musculus OX=10090 GN=Bud13 PE=1 SV=1	1	1	0.00796711	1.33798	2.2251e+06	2.8614e+06	2.3583e+06	2304799	3.0648e+06	1.7328e+06	1.9302e+06	1948201	2264001	1.6767e+06		3	3	3	72.138	0.0059559	2.2367	32701000	9	0.09712	0.420055
Q3UMB9	Q3UMB9	WASH complex subunit 7	Kiaa1033	sp|Q3UMB9|WASC4_MOUSE WASH complex subunit 4 OS=Mus musculus OX=10090 GN=Washc4 PE=1 SV=2	10	10	0.00804295	0.830096	6971999	6.896e+06	6948396	7916197	8089304	9724496	8941898	8318996	7876600	9526202		12.6	12.6	12.6	136.37	0	22.166	113960000	50	0.0979601	-0.26865
Q8CHT0	Q8CHT0	Delta-1-pyrroline-5-carboxylate dehydrogenase, mitochondrial	Aldh4a1	sp|Q8CHT0|AL4A1_MOUSE Delta-1-pyrroline-5-carboxylate dehydrogenase, mitochondrial OS=Mus musculus OX=10090 GN=Aldh4a1 PE=1 SV=3	5	5	0.00811834	0.753854	7395598	5024802	6990902	7175001	6683704	8719804	9094794	9396304	9166098	7.4918e+06		12.1	12.1	12.1	61.84	0	16.692	121410000	31	0.0985114	-0.407642
P57716	P57716	Nicastrin	Ncstn	sp|P57716|NICA_MOUSE Nicastrin OS=Mus musculus OX=10090 GN=Ncstn PE=1 SV=3	5	5	0.00812088	0.853767	19841998	17686008	18343008	19630000	17063004	20991990	22703012	24164986	20624004	20010996		8.2	8.2	8.2	78.491	0	20.206	293070000	60	0.0982323	-0.228086
P47811	P47811	Mitogen-activated protein kinase 14	Mapk14	sp|P47811|MK14_MOUSE Mitogen-activated protein kinase 14 OS=Mus musculus OX=10090 GN=Mapk14 PE=1 SV=3	10	10	0.00813955	0.857243	20759990	22279006	21354994	23711984	20613998	24124990	29098996	23945992	25086006	24730004		42.5	42.5	42.5	41.287	0	25.444	352390000	62	0.0982825	-0.222224
Q7TPN9	Q7TPN9	Proline-rich protein 14	Prr14	sp|Q7TPN9|PRR14_MOUSE Proline-rich protein 14 OS=Mus musculus OX=10090 GN=Prr14 PE=1 SV=1	3	3	0.00822089	1.33918	2.4324e+06	3.0483e+06	2.6624e+06	2.5348e+06	2.2719e+06	2110500	1.8831e+06	2.3611e+06	1.7411e+06	1.6155e+06		7.4	7.4	7.4	67.811	0.0034392	2.588	32658000	8	0.0992113	0.42135
Q9Z2D8	Q9Z2D8	Methyl-CpG-binding domain protein 3	Mbd3	sp|Q9Z2D8|MBD3_MOUSE Methyl-CpG-binding domain protein 3 OS=Mus musculus OX=10090 GN=Mbd3 PE=1 SV=1	8	7	0.00824329	1.12593	24658994	21583996	20709990	21471006	21529988	19340990	18656010	20495002	19183990	19849004		33.3	33.3	31.2	32.168	0	33.261	306550000	55	0.099	0.171119
Q8CFE2	Q8CFE2	UPF0609 protein C4orf27 homolog		sp|Q8CFE2|HPF1_MOUSE Histone PARylation factor 1 OS=Mus musculus OX=10090 GN=Hpf1 PE=1 SV=1	10	10	0.00827258	1.33107	35964992	42092024	47690996	45246984	40907012	25896008	28859008	37406012	32560020	35135992		38.4	38.4	38.4	39.291	0	32.299	565340000	56	0.0991036	0.412591
Q9R0X4;Q32MW3	Q9R0X4;Q32MW3	Acyl-coenzyme A thioesterase 9, mitochondrial;Acyl-coenzyme A thioesterase 10, mitochondrial	Acot9;Acot10	sp|Q9R0X4|ACOT9_MOUSE Acyl-coenzyme A thioesterase 9, mitochondrial OS=Mus musculus OX=10090 GN=Acot9 PE=1 SV=1;sp|Q32MW3|ACO10_MOUSE Acyl-coenzyme A thioesterase 10, mitochondrial OS=Mus musculus OX=10090 GN=Acot10 PE=2 SV=1	17	17	0.00839943	0.853135	44597028	45166000	39423004	44131972	46229024	47866032	46930984	57122024	52060028	53659988		39.6	39.6	39.6	50.56	0	48.422	696700000	65	0.100034	-0.229153
P54310	P54310	Hormone-sensitive lipase	Lipe	sp|P54310|LIPS_MOUSE Hormone-sensitive lipase OS=Mus musculus OX=10090 GN=Lipe PE=1 SV=2	3	3	0.00843377	0.517152	4.4556e+06	4208902	3.6933e+06	1.5896e+06	3.4997e+06	6.5468e+06	7.032e+06	5936498	6507899	5.8565e+06		7.8	7.8	7.8	83.347	0.00023315	5.413	72264000	8	0.100568	-0.95134
P52293	P52293	Importin subunit alpha-1	Kpna2	sp|P52293|IMA1_MOUSE Importin subunit alpha-1 OS=Mus musculus OX=10090 GN=Kpna2 PE=1 SV=2	20	20	0.00845273	1.68445	268490112	192630032	159209920	186660016	162929936	149760016	149769920	102919936	90203944	88683040		46.3	46.3	46.3	57.927	0	185.35	2193000000	181	0.100389	0.752276
Q99PM9	Q99PM9	Uridine-cytidine kinase 2	Uck2	sp|Q99PM9|UCK2_MOUSE Uridine-cytidine kinase 2 OS=Mus musculus OX=10090 GN=Uck2 PE=1 SV=1	5	5	0.00846295	1.2813	18020004	26376992	20694990	25104984	23593002	18259992	16538011	18163996	17408994	17667008		26.4	26.4	26.4	29.404	0	17.783	283850000	27	0.10031	0.35761
O88286	O88286	Protein Wiz	Wiz	sp|O88286|WIZ_MOUSE Protein Wiz OS=Mus musculus OX=10090 GN=Wiz PE=1 SV=2	9	9	0.00859141	1.2919	15310997	18128992	18456000	16230990	14813995	11151999	13634009	15398001	12838995	11386994		7.2	7.2	7.2	184.29	0	19.967	218250000	20	0.101834	0.369499
Q3UUQ7	Q3UUQ7	GPI inositol-deacylase	Pgap1	sp|Q3UUQ7|PGAP1_MOUSE GPI inositol-deacylase OS=Mus musculus OX=10090 GN=Pgap1 PE=1 SV=3	6	6	0.00861	0.818607	3.1696e+06	3.3473e+06	3.4322e+06	3.4377e+06	3457501	3.7298e+06	5.0652e+06	3.863e+06	4197499	3.8435e+06		11.1	11.1	11.1	104.58	0	9.8733	53234000	21	0.101906	-0.288757
Q921V5	Q921V5	Alpha-1,6-mannosyl-glycoprotein 2-beta-N-acetylglucosaminyltransferase	Mgat2	sp|Q921V5|MGAT2_MOUSE Alpha-1,6-mannosyl-glycoprotein 2-beta-N-acetylglucosaminyltransferase OS=Mus musculus OX=10090 GN=Mgat2 PE=1 SV=1	3	3	0.00882432	0.64186	1.8163e+06	2116499	2.1365e+06	1.8526e+06	2.3668e+06	2.7572e+06	2.4305e+06	3344902	3.0129e+06	4894599		6.6	6.6	6.6	51.029	0	7.1847	41822000	5	0.10422	-0.639669
Q99KR7	Q99KR7	Peptidyl-prolyl cis-trans isomerase F, mitochondrial	Ppif	sp|Q99KR7|PPIF_MOUSE Peptidyl-prolyl cis-trans isomerase F, mitochondrial OS=Mus musculus OX=10090 GN=Ppif PE=1 SV=1	6	5	0.00887932	0.637839	4066899	4622603	6.1799e+06	4218400	3.5669e+06	5.7757e+06	8440605	5713902	6674600	8905903		47.6	44.2	44.2	21.737	0	20.389	91866000	6	0.104734	-0.648735
Q9JIX8	Q9JIX8	Apoptotic chromatin condensation inducer in the nucleus	Acin1	sp|Q9JIX8|ACINU_MOUSE Apoptotic chromatin condensation inducer in the nucleus OS=Mus musculus OX=10090 GN=Acin1 PE=1 SV=3	30	30	0.00890591	1.09911	203000032	220549904	226160144	214369968	204299920	181549920	194989888	196960016	196840016	201440064		29.4	29.4	29.4	150.72	0	129.16	3005600000	193	0.104776	0.136336
P70288	P70288	Histone deacetylase 2	Hdac2	sp|P70288|HDAC2_MOUSE Histone deacetylase 2 OS=Mus musculus OX=10090 GN=Hdac2 PE=1 SV=1	13	8	0.00892347	1.15846	49509992	48311000	46777980	48324032	41336008	38039024	39981004	44595024	41046020	38479992		42.2	31.8	31.8	55.302	0	94.813	659830000	63	0.104752	0.212202
Q2TBA3	Q2TBA3	Mucosa-associated lymphoid tissue lymphoma translocation protein 1 homolog	Malt1	sp|Q2TBA3|MALT1_MOUSE Mucosa-associated lymphoid tissue lymphoma translocation protein 1 homolog OS=Mus musculus OX=10090 GN=Malt1 PE=1 SV=2	9	9	0.00900248	0.811969	10954999	10731005	11890008	11979995	11848001	15176996	14457001	15758990	11415000	14242006		16.3	16.3	16.3	93.215	0	41.216	187840000	40	0.105272	-0.300504
Q8CE90	Q8CE90	Dual specificity mitogen-activated protein kinase kinase 7	Map2k7	sp|Q8CE90|MP2K7_MOUSE Dual specificity mitogen-activated protein kinase kinase 7 OS=Mus musculus OX=10090 GN=Map2k7 PE=1 SV=1	1	1	0.00907954	1.46355	1580199	1.4414e+06	1.8306e+06	1.3622e+06	2080299	1.0754e+06	846800	1.2374e+06	1.1526e+06	1.3548e+06		2.4	2.4	2.4	59.312	0.0010417	3.02	21227000	5	0.10594	0.549474
Q8K2V1	Q8K2V1	Serine/threonine-protein phosphatase 4 regulatory subunit 1	Ppp4r1	sp|Q8K2V1|PP4R1_MOUSE Serine/threonine-protein phosphatase 4 regulatory subunit 1 OS=Mus musculus OX=10090 GN=Ppp4r1 PE=1 SV=2	10	10	0.0091133	1.15627	9687296	10326995	9328104	10109999	10696995	8058498	8.3234e+06	8527995	8633701	9887400		14.7	14.7	14.7	106.3	0	28.078	139220000	51	0.106238	0.209482
Q61133;Q99L20	Q61133	Glutathione S-transferase theta-2	Gstt2	sp|Q61133|GSTT2_MOUSE Glutathione S-transferase theta-2 OS=Mus musculus OX=10090 GN=Gstt2 PE=1 SV=4	7	7	0.00911481	0.673242	37679996	37861012	29231018	30871988	34851008	72667992	54912976	42181992	45332008	42512984		35.7	35.7	35.7	27.634	0	24.53	615880000	50	0.106038	-0.570803
Q8CGC4	Q8CGC4	Protein LSM14 homolog B	Lsm14b	sp|Q8CGC4|LS14B_MOUSE Protein LSM14 homolog B OS=Mus musculus OX=10090 GN=Lsm14b PE=1 SV=3	6	6	0.00914277	1.23854	8608604	8580799	7010598	9369906	8606396	6.8943e+06	6499301	7755095	6.0752e+06	6787498		33.2	33.2	33.2	42.309	0	59.568	114720000	32	0.10614	0.308646
Q8BLN5	Q8BLN5	Lanosterol synthase	Lss	sp|Q8BLN5|LSS_MOUSE Lanosterol synthase OS=Mus musculus OX=10090 GN=Lss PE=1 SV=2	15	15	0.00921399	0.838011	26046984	29291988	31359994	31121020	33172980	37874980	32064996	38170004	36423020	35399008		26.5	26.5	26.5	83.14	0	45.079	482970000	66	0.106456	-0.254959
P14483;P06346;P06344;P06343;P06345;P01921;P06342	P14483;P06346;P06344;P06343	H-2 class II histocompatibility antigen, A beta chain;H-2 class II histocompatibility antigen, A-F beta chain;H-2 class II histocompatibility antigen, A-U beta chain;H-2 class II histocompatibility antigen, A-K beta chain	H2-Ab1	sp|P14483|HB2A_MOUSE H-2 class II histocompatibility antigen, A beta chain OS=Mus musculus OX=10090 GN=H2-Ab1 PE=1 SV=1;sp|P06346|HB2F_MOUSE H-2 class II histocompatibility antigen, A-F beta chain (Fragment) OS=Mus musculus OX=10090 GN=H2-Ab1 PE=1 SV=1;sp|	15	14	0.00923675	0.649897	1053099328	645549760	533519872	689570176	750919552	1246800768	1283700736	1034099840	1034299456	946299968		58.5	58.5	54.7	30.128	0	240.5	12850000000	198	0.106396	-0.621717
Q8BG48	Q8BG48	Serine/threonine-protein kinase 17B	Stk17b	sp|Q8BG48|ST17B_MOUSE Serine/threonine-protein kinase 17B OS=Mus musculus OX=10090 GN=Stk17b PE=1 SV=1	5	5	0.00926109	0.841124	26771990	26222994	27205002	32044994	27913006	30205992	31452004	37303984	33641004	34034004		17.5	17.5	17.5	41.982	0	28.908	447180000	31	0.1064	-0.24961
Q9JIT0	Q9JIT0	Limb region 1 protein	Lmbr1	sp|Q9JIT0|LMBR1_MOUSE Limb region 1 protein OS=Mus musculus OX=10090 GN=Lmbr1 PE=2 SV=1	1	1	0.00926883	0.298214	877054	513392	654968	763804	503729	2.8583e+06	846246	1.16961e+06	3.2363e+06	5254600		2	2	2	55.114	0.0076336	2.0858	17527000	2	0.106213	-1.74558
Q3KNM2	Q3KNM2	E3 ubiquitin-protein ligase MARCH5	2021-03-05	sp|Q3KNM2|MARH5_MOUSE E3 ubiquitin-protein ligase MARCHF5 OS=Mus musculus OX=10090 GN=Marchf5 PE=1 SV=1	2	2	0.00927778	1.27432	9914496	10616997	11445994	11319001	8514296	7065197	8107902	7773798	9392205	8.2615e+06		11.9	11.9	11.9	31.231	0.00045735	4.9363	137650000	6	0.10609	0.349726
P03911	P03911	NADH-ubiquinone oxidoreductase chain 4	Mtnd4	sp|P03911|NU4M_MOUSE NADH-ubiquinone oxidoreductase chain 4 OS=Mus musculus OX=10090 GN=Mtnd4 PE=1 SV=1	5	5	0.00928205	0.778638	18562006	19330994	16076009	18706988	22203996	26432986	22123006	20790012	25267010	27252988		15.9	15.9	15.9	51.881	0	15.056	317630000	34	0.105884	-0.360975
Q8CFQ3	Q8CFQ3	Intron-binding protein aquarius	Aqr	sp|Q8CFQ3|AQR_MOUSE RNA helicase aquarius OS=Mus musculus OX=10090 GN=Aqr PE=1 SV=2	28	28	0.00933321	1.16562	77817976	93543968	89425952	94863992	97655936	77333992	73322968	83301000	77796992	76271000		28.2	28.2	28.2	170.29	0	91.526	1253500000	140	0.106248	0.221092
Q922R8	Q922R8	Protein disulfide-isomerase A6	Pdia6	sp|Q922R8|PDIA6_MOUSE Protein disulfide-isomerase A6 OS=Mus musculus OX=10090 GN=Pdia6 PE=1 SV=3	20	20	0.00935345	0.825497	710249856	586159680	659929728	699389632	738300480	909330240	765189568	753339904	790440000	893199616		50	50	50	48.1	0	282.73	10924000000	198	0.106189	-0.276665
Q3U9G9	Q3U9G9	Lamin-B receptor	Lbr	sp|Q3U9G9|LBR_MOUSE Delta(14)-sterol reductase LBR OS=Mus musculus OX=10090 GN=Lbr PE=1 SV=2	22	22	0.00950335	1.15671	553470080	575010240	595330112	633830144	600190336	474469824	508369696	570719744	536470048	471320064		35.6	35.6	35.6	71.439	0	263.73	8142200000	200	0.107654	0.210023
Q8R349	Q8R349	Cell division cycle protein 16 homolog	Cdc16	sp|Q8R349|CDC16_MOUSE Cell division cycle protein 16 homolog OS=Mus musculus OX=10090 GN=Cdc16 PE=1 SV=1	11	11	0.00951995	1.11779	24878984	26611006	25847986	25536984	24036992	20867004	22824990	24738996	23133008	22083994		20.3	20.3	20.3	71.459	0	27.453	362560000	42	0.107529	0.160654
B2RY56	B2RY56	RNA-binding protein 25	Rbm25	sp|B2RY56|RBM25_MOUSE RNA-binding protein 25 OS=Mus musculus OX=10090 GN=Rbm25 PE=1 SV=2	20	20	0.00952841	1.11768	169599968	191250096	187529952	185719952	180659936	160709936	155229904	174939904	172390032	155530032		25.5	25.5	25.5	99.551	0	100.49	2571200000	148	0.107248	0.160506
Q8BR90	Q8BR90	UPF0600 protein C5orf51 homolog		sp|Q8BR90|CE051_MOUSE UPF0600 protein C5orf51 homolog OS=Mus musculus OX=10090 PE=1 SV=1	1	1	0.00956337	0.922331	496290	523230	512150	531170	560030	564270	552660	554970	579230	591250		4.8	4.8	4.8	33.471	0.00046232	5.2126	8032200	1	0.107479	-0.116644
P14434;P14438;P14437;P14436;P14435;P23150;P04228;P01910;P04227	P14434;P14438	H-2 class II histocompatibility antigen, A-B alpha chain;H-2 class II histocompatibility antigen, A-U alpha chain	H2-Aa	sp|P14434|HA2B_MOUSE H-2 class II histocompatibility antigen, A-B alpha chain OS=Mus musculus OX=10090 GN=H2-Aa PE=1 SV=2;sp|P14438|HA2U_MOUSE H-2 class II histocompatibility antigen, A-U alpha chain (Fragment) OS=Mus musculus OX=10090 GN=H2-Aa PE=1 SV=1	6	6	0.00961739	0.537376	668950272	372370176	315219808	345090176	430159904	1010000448	1029799488	547309824	617719808	739699584		31.6	31.6	31.6	28.093	0	122.02	8558100000	113	0.107855	-0.895997
Q8BHE0	Q8BHE0	Proline-rich protein 11	Prr11	sp|Q8BHE0|PRR11_MOUSE Proline-rich protein 11 OS=Mus musculus OX=10090 GN=Prr11 PE=2 SV=1	1	1	0.0096687	1.59982	1.8397e+06	1823300	2.0178e+06	1.0522e+06	1.3481e+06	1.0901e+06	811090	1.1974e+06	916070	944600		3.3	3.3	3.3	40.948	0.0059547	2.2315	19483000	3	0.107948	0.677908
Q9QXG2	Q9QXG2	Rab proteins geranylgeranyltransferase component A 1	Chm	sp|Q9QXG2|RAE1_MOUSE Rab proteins geranylgeranyltransferase component A 1 OS=Mus musculus OX=10090 GN=Chm PE=1 SV=1	8	8	0.00972059	0.772613	9117994	7517302	9727903	7.6953e+06	8594502	12541992	12582000	9567602	9783803	10844001		20.8	20.8	20.8	73.976	0	27.694	142520000	36	0.108186	-0.372182
Q80U72;Q80VQ1	Q80U72	Protein scribble homolog	Scrib	sp|Q80U72|SCRIB_MOUSE Protein scribble homolog OS=Mus musculus OX=10090 GN=Scrib PE=1 SV=2	13	13	0.00977058	1.24371	12985994	14026999	16214989	13865008	14732005	10150995	10426001	13653995	11899994	11789999		13.3	13.3	13.3	174.06	0	56.404	195060000	64	0.108454	0.314648
Q8R4X3	Q8R4X3	RNA-binding protein 12	Rbm12	sp|Q8R4X3|RBM12_MOUSE RNA-binding protein 12 OS=Mus musculus OX=10090 GN=Rbm12 PE=1 SV=3	16	16	0.00984104	1.17751	61021968	65972996	66945988	73664008	65428036	54451024	52196000	63671008	59732000	53086032		20.7	20.7	20.7	102.8	0	55.209	881720000	84	0.108884	0.23574
P27512	P27512	Tumor necrosis factor receptor superfamily member 5	Cd40	sp|P27512|TNR5_MOUSE Tumor necrosis factor receptor superfamily member 5 OS=Mus musculus OX=10090 GN=Cd40 PE=1 SV=3	9	9	0.0098688	0.716249	22355986	16780012	17619006	12948004	17787990	23373010	24229992	20737990	24679998	27860984		42.6	42.6	42.6	32.093	0	66.94	315670000	44	0.109067	-0.481466
P03921	P03921	NADH-ubiquinone oxidoreductase chain 5	Mtnd5	sp|P03921|NU5M_MOUSE NADH-ubiquinone oxidoreductase chain 5 OS=Mus musculus OX=10090 GN=Mtnd5 PE=1 SV=3	5	5	0.00997026	0.765026	25859982	30182002	25660004	31338980	33608996	34606012	32429978	41609992	38397004	44895004		11.5	11.5	11.5	68.474	0	26.343	491350000	36	0.110087	-0.386419
Q6PGH1	Q6PGH1	Protein BUD31 homolog	Bud31	sp|Q6PGH1|BUD31_MOUSE Protein BUD31 homolog OS=Mus musculus OX=10090 GN=Bud31 PE=1 SV=2	6	6	0.0100818	1.12928	14487002	14653005	15478009	12734994	15477007	12967002	12698998	13075992	12629998	12966008		40.3	40.3	40.3	17	0	27.516	203040000	37	0.111051	0.175406
Q7TSG2	Q7TSG2	RNA polymerase II subunit A C-terminal domain phosphatase	Ctdp1	sp|Q7TSG2|CTDP1_MOUSE RNA polymerase II subunit A C-terminal domain phosphatase OS=Mus musculus OX=10090 GN=Ctdp1 PE=1 SV=1	15	15	0.010196	1.17543	29422008	34682000	34255016	34150016	31613004	25729984	26079996	27078012	30386996	30458994		27.1	27.1	27.1	104.55	0	104.43	457680000	83	0.112081	0.233193
Q8BTY8	Q8BTY8	Sec1 family domain-containing protein 2	Scfd2	sp|Q8BTY8|SCFD2_MOUSE Sec1 family domain-containing protein 2 OS=Mus musculus OX=10090 GN=Scfd2 PE=1 SV=1	9	9	0.0103181	0.803304	10424995	9463301	11399994	11360995	12319004	15628009	11609001	14059992	13423992	13742008		22.4	22.4	22.4	74.75	0	28.713	183300000	49	0.113289	-0.315982
Q9Z1E4	Q9Z1E4	Glycogen [starch] synthase, muscle	Gys1	sp|Q9Z1E4|GYS1_MOUSE Glycogen [starch] synthase, muscle OS=Mus musculus OX=10090 GN=Gys1 PE=1 SV=2	5	5	0.0103236	0.771396	5275803	6.0796e+06	4.8291e+06	5.2408e+06	6.3646e+06	6400599	6857401	7607795	6468099	8757803		11.2	11.2	11.2	83.926	0	9.8186	91664000	15	0.113114	-0.374456
Q8CFV9	Q8CFV9	Riboflavin kinase	Rfk	sp|Q8CFV9|RIFK_MOUSE Riboflavin kinase OS=Mus musculus OX=10090 GN=Rfk PE=1 SV=2	3	3	0.010344	0.788465	10676001	10596005	10047997	12894007	11872996	13140998	12618999	13548998	14732998	17250996		45.8	45.8	45.8	17.437	0	7.2985	187300000	7	0.112939	-0.342881
O35368	O35368	Interferon-activable protein 203	Ifi203	sp|O35368|IFI3_MOUSE Interferon-activable protein 203 OS=Mus musculus OX=10090 GN=Ifi203 PE=1 SV=1	15	10	0.0103954	1.37768	37693996	43449984	45651004	40747024	43629984	21467998	32681984	35050996	34372012	31684010		38	27.5	27.5	46.299	0	53.133	543840000	58	0.11327	0.462245
Q8BFR4	Q8BFR4	N-acetylglucosamine-6-sulfatase	Gns	sp|Q8BFR4|GNS_MOUSE N-acetylglucosamine-6-sulfatase OS=Mus musculus OX=10090 GN=Gns PE=1 SV=1	7	7	0.0104943	0.793011	16391992	13615005	13518991	14620998	13680991	18150000	18838006	20365004	19178004	14410992		17.5	17.5	17.5	61.174	0	13.228	233670000	28	0.113678	-0.334588
P19157;P46425	P19157;P46425	Glutathione S-transferase P 1;Glutathione S-transferase P 2	Gstp1;Gstp2	sp|P19157|GSTP1_MOUSE Glutathione S-transferase P 1 OS=Mus musculus OX=10090 GN=Gstp1 PE=1 SV=2;sp|P46425|GSTP2_MOUSE Glutathione S-transferase P 2 OS=Mus musculus OX=10090 GN=Gstp2 PE=1 SV=2	10	10	0.0105965	0.808381	204890128	197110064	192490016	212960112	231589856	309180192	271590016	245959920	227160112	236729856		62.9	62.9	62.9	23.609	0	224.45	3446100000	156	0.114777	-0.306892
Q99LC3	Q99LC3	NADH dehydrogenase [ubiquinone] 1 alpha subcomplex subunit 10, mitochondrial	Ndufa10	sp|Q99LC3|NDUAA_MOUSE NADH dehydrogenase [ubiquinone] 1 alpha subcomplex subunit 10, mitochondrial OS=Mus musculus OX=10090 GN=Ndufa10 PE=1 SV=1	13	13	0.0106172	0.818939	84539056	84785968	82051032	99205000	87432032	91204048	98552944	114019976	114380064	118139960		45.1	45.1	45.1	40.603	0	104.51	1408400000	95	0.11493	-0.288172
Q60775;Q9JHC9	Q60775	ETS-related transcription factor Elf-1	Elf1	sp|Q60775|ELF1_MOUSE ETS-related transcription factor Elf-1 OS=Mus musculus OX=10090 GN=Elf1 PE=1 SV=1	10	9	0.0107542	1.26851	39962984	42643016	53600996	44023992	41254004	30018008	34048000	39590980	38015996	32834996		30.9	30.9	29.9	66.22	0	88.37	588920000	89	0.11609	0.343129
Q9R0Q9	Q9R0Q9	Mannose-P-dolichol utilization defect 1 protein	Mpdu1	sp|Q9R0Q9|MPU1_MOUSE Mannose-P-dolichol utilization defect 1 protein OS=Mus musculus OX=10090 GN=Mpdu1 PE=1 SV=1	3	3	0.0108327	0.803034	19348994	14681995	19221994	17901988	17918990	20452992	20163990	21130992	24700008	24369000		13.8	13.8	13.8	26.497	0	8.8451	294930000	36	0.116478	-0.316468
Q60992	Q60992	Guanine nucleotide exchange factor VAV2	Vav2	sp|Q60992|VAV2_MOUSE Guanine nucleotide exchange factor VAV2 OS=Mus musculus OX=10090 GN=Vav2 PE=1 SV=1	8	8	0.0108448	0.844256	7088400	7.0949e+06	6729304	6.3871e+06	8.3518e+06	8268295	8.1229e+06	9196006	7998200	8520399		10.6	10.6	10.6	99.914	0	16.179	115350000	36	0.116347	-0.244248
Q3UX10	Q3UX10	Tubulin alpha chain-like 3	Tubal3	sp|Q3UX10|TBAL3_MOUSE Tubulin alpha chain-like 3 OS=Mus musculus OX=10090 GN=Tubal3 PE=2 SV=2	4	1	0.0109091	1.59711	4.1744e+06	5183401	5658700	9035697	5392098	3.5582e+06	2.9104e+06	3850101	3.378e+06	4.2624e+06		8.3	3.8	3.8	49.988	0	13.629	70083000	10	0.116812	0.675465
O08648	O08648	Mitogen-activated protein kinase kinase kinase 4	Map3k4	sp|O08648|M3K4_MOUSE Mitogen-activated protein kinase kinase kinase 4 OS=Mus musculus OX=10090 GN=Map3k4 PE=1 SV=2	2	2	0.0109339	1.34591	1.35617e+06	1.1146e+06	1.2555e+06	1.5629e+06	1.36728e+06	827299	846510	1180900	999560	1.1108e+06		1.4	1.4	1.4	179.83	0.00044823	4.4538	14251000	4	0.11684	0.428586
O89050	O89050	Muskelin	Mkln1	sp|O89050|MKLN1_MOUSE Muskelin OS=Mus musculus OX=10090 GN=Mkln1 PE=1 SV=1	2	2	0.0110559	1.20671	2681301	3134698	2.8053e+06	3.0254e+06	2.7437e+06	2.2014e+06	2.7387e+06	2393001	2.5421e+06	2.0857e+06		5.2	5.2	5.2	84.877	0	7.8715	39282000	2	0.118118	0.271075
P08113	P08113	Endoplasmin	Hsp90b1	sp|P08113|ENPL_MOUSE Endoplasmin OS=Mus musculus OX=10090 GN=Hsp90b1 PE=1 SV=2	54	52	0.011095	0.839975	3430699520	3124700928	3238999808	3716697600	3866198272	4644600832	3806699008	3961600256	4001198848	4257501696		60.7	60.7	59	92.475	0	323.31	56144000000	791	0.118103	-0.251582
Q8BFY9	Q8BFY9	Transportin-1	Tnpo1	sp|Q8BFY9|TNPO1_MOUSE Transportin-1 OS=Mus musculus OX=10090 GN=Tnpo1 PE=1 SV=2	23	17	0.0112574	1.08496	86214960	87164960	90798000	89436952	86580024	84205976	79719024	86827960	76814016	78499968		32.6	32.6	25.4	102.36	0	95.974	1256300000	111	0.119755	0.117637
P11680	P11680	Properdin	Cfp	sp|P11680|PROP_MOUSE Properdin OS=Mus musculus OX=10090 GN=Cfp PE=1 SV=2	1	1	0.011392	0.649232	628460	643401	944166	479346	507863	913490	842500	1.17202e+06	994850	897920		3	3	3	50.327	0.0030432	2.6585	5947300	3	0.120773	-0.623195
Q922B1	Q922B1	O-acetyl-ADP-ribose deacetylase MACROD1	Macrod1	sp|Q922B1|MACD1_MOUSE ADP-ribose glycohydrolase MACROD1 OS=Mus musculus OX=10090 GN=Macrod1 PE=1 SV=2	1	1	0.0114504	0.443227	852020	616537	1.3078e+06	646629	315396	1.3349e+06	1.5041e+06	2117000	1529000	1.2603e+06		7.1	7.1	7.1	35.294	0.00023552	5.6477	15240000	6	0.121171	-1.17388
Q61335	Q61335	B-cell receptor-associated protein 31	Bcap31	sp|Q61335|BAP31_MOUSE B-cell receptor-associated protein 31 OS=Mus musculus OX=10090 GN=Bcap31 PE=1 SV=4	11	11	0.0114645	0.84778	135989936	119239936	107769984	103290024	107760008	134440080	137480048	130160040	134259968	137510032		39.2	39.2	39.2	27.956	0	68.963	1848700000	96	0.120983	-0.238239
P08775	P08775	DNA-directed RNA polymerase II subunit RPB1	Polr2a	sp|P08775|RPB1_MOUSE DNA-directed RNA polymerase II subunit RPB1 OS=Mus musculus OX=10090 GN=Polr2a PE=1 SV=3	42	42	0.0116462	1.14504	135060032	124490008	116910008	119960016	118369936	116539952	114019976	105020048	104310048	97415064		31.5	31.5	31.5	217.17	0	190.76	1654300000	218	0.12265	0.195403
P50516	P50516	V-type proton ATPase catalytic subunit A	Atp6v1a	sp|P50516|VATA_MOUSE V-type proton ATPase catalytic subunit A OS=Mus musculus OX=10090 GN=Atp6v1a PE=1 SV=2	24	24	0.0116998	0.923042	188989968	190669936	186680016	203319936	188620032	200879968	208740112	222390128	207070048	199390048		53	53	53	68.325	0	150.45	2914200000	206	0.122983	-0.115532
P97369	P97369	Neutrophil cytosol factor 4	Ncf4	sp|P97369|NCF4_MOUSE Neutrophil cytosol factor 4 OS=Mus musculus OX=10090 GN=Ncf4 PE=1 SV=2	8	8	0.0117425	0.789631	24254992	17712988	21032994	17908996	19236002	25830016	25774992	27663994	25780990	21356010		32.4	32.4	32.4	38.707	0	29.305	324270000	39	0.123014	-0.340749
P47856;Q9Z2Z9	P47856	Glutamine--fructose-6-phosphate aminotransferase [isomerizing] 1	Gfpt1	sp|P47856|GFPT1_MOUSE Glutamine--fructose-6-phosphate aminotransferase [isomerizing] 1 OS=Mus musculus OX=10090 GN=Gfpt1 PE=1 SV=3	27	27	0.0117938	0.868755	129660072	144609952	162239952	139620016	140870064	152409968	159240032	171669968	169909904	170790048		48.5	48.5	48.5	78.538	0	167.41	2291500000	182	0.1232	-0.202978
Q9DC69	Q9DC69	NADH dehydrogenase [ubiquinone] 1 alpha subcomplex subunit 9, mitochondrial	Ndufa9	sp|Q9DC69|NDUA9_MOUSE NADH dehydrogenase [ubiquinone] 1 alpha subcomplex subunit 9, mitochondrial OS=Mus musculus OX=10090 GN=Ndufa9 PE=1 SV=2	14	14	0.0118186	0.806911	89754048	96788976	91424008	105590016	102580056	111779928	100400024	139980064	123090080	130049952		47.7	47.7	47.7	42.525	0	103.27	1602300000	119	0.123192	-0.309518
Q9CQU5	Q9CQU5	ZW10 interactor	Zwint	sp|Q9CQU5|ZWINT_MOUSE ZW10 interactor OS=Mus musculus OX=10090 GN=Zwint PE=1 SV=1	4	4	0.0118588	1.22159	19516992	19527988	20561004	22127012	23196004	17642010	14193997	17135004	19354008	17803988		20.2	20.2	20.2	28.713	0	10.721	271980000	29	0.12329	0.288759
B2RRE7	B2RRE7	OTU domain-containing protein 4	Otud4	sp|B2RRE7|OTUD4_MOUSE OTU domain-containing protein 4 OS=Mus musculus OX=10090 GN=Otud4 PE=1 SV=1	10	10	0.0118656	1.28621	18232998	18920998	21784990	19347996	18005002	16359993	14600001	18577006	12773000	13122995		13.3	13.3	13.3	123.05	0	31.669	253530000	49	0.123081	0.363121
P49452	P49452	Centromere protein C	Cenpc	sp|P49452|CENPC_MOUSE Centromere protein C OS=Mus musculus OX=10090 GN=Cenpc PE=1 SV=2	6	6	0.0119008	1.83269	3.9333e+06	3.8699e+06	7129198	6144496	5040498	1621201	3015500	3.7073e+06	3.2917e+06	2.7248e+06		7.5	7.5	7.5	102.15	0	15.078	62503000	13	0.12295	0.873965
Q2TPA8	Q2TPA8	Hydroxysteroid dehydrogenase-like protein 2	Hsdl2	sp|Q2TPA8|HSDL2_MOUSE Hydroxysteroid dehydrogenase-like protein 2 OS=Mus musculus OX=10090 GN=Hsdl2 PE=1 SV=1	10	10	0.0119393	0.818659	11196999	11677006	13399009	11070002	11999000	12893001	14336993	14418997	13583003	17480004		35.7	35.7	35.7	54.208	0	27.042	199810000	29	0.123257	-0.288666
Q8BG67;Q6ZQ18	Q8BG67	Protein EFR3 homolog A	Efr3a	sp|Q8BG67|EFR3A_MOUSE Protein EFR3 homolog A OS=Mus musculus OX=10090 GN=Efr3a PE=1 SV=1	8	8	0.011961	0.824884	6715697	7.4035e+06	7.686e+06	6.7891e+06	8161395	9848405	9616094	8920397	7562798	8677805		14.2	14.2	14.2	92.612	0	22.547	119160000	43	0.12323	-0.277737
Q6PE15	Q6PE15	Mycophenolic acid acyl-glucuronide esterase, mitochondrial	Abhd10	sp|Q6PE15|ABHDA_MOUSE Palmitoyl-protein thioesterase ABHD10, mitochondrial OS=Mus musculus OX=10090 GN=Abhd10 PE=1 SV=1	1	1	0.0119834	0.664482	595050	645270	586570	653860	728430	1.3504e+06	784430	946470	707140	1.168e+06		9.1	9.1	9.1	33.04	0.0010423	3.0237	11634000	12	0.123223	-0.589699
P30280	P30280	G1/S-specific cyclin-D2	Ccnd2	sp|P30280|CCND2_MOUSE G1/S-specific cyclin-D2 OS=Mus musculus OX=10090 GN=Ccnd2 PE=1 SV=1	2	2	0.0120426	3.25828	2471301	2.3638e+06	1.428e+06	1.9432e+06	2.5492e+06	220595	1.01282e+06	1.16192e+06	358561	1.20885e+06		9	9	9	32.897	0.00045914	5.0733	14070000	6	0.123593	1.70411
Q5EBH1	Q5EBH1	Ras association domain-containing protein 5	Rassf5	sp|Q5EBH1|RASF5_MOUSE Ras association domain-containing protein 5 OS=Mus musculus OX=10090 GN=Rassf5 PE=1 SV=1	4	4	0.0121635	0.809282	4228501	5.4172e+06	4850601	4573002	3.8367e+06	5545197	6.2175e+06	5.3895e+06	5.7504e+06	5255802		11.9	11.9	11.9	46.713	0	9.4453	75269000	15	0.124811	-0.305286
Q05144	Q05144	Ras-related C3 botulinum toxin substrate 2	Rac2	sp|Q05144|RAC2_MOUSE Ras-related C3 botulinum toxin substrate 2 OS=Mus musculus OX=10090 GN=Rac2 PE=1 SV=1	11	5	0.0122371	0.804489	263509888	258019936	290819936	241950032	246090016	270760064	391590176	327770048	324980064	309349888		53.1	53.1	22.9	21.441	0	60.101	4344800000	55	0.125252	-0.313855
P46935	P46935	E3 ubiquitin-protein ligase NEDD4	Nedd4	sp|P46935|NEDD4_MOUSE E3 ubiquitin-protein ligase NEDD4 OS=Mus musculus OX=10090 GN=Nedd4 PE=1 SV=3	14	11	0.0123081	0.765684	23594998	26043988	28270018	24291992	23547008	25822982	29173996	36793024	35952016	37889000		20.5	20.5	18	102.71	0	52.438	437410000	54	0.126094	-0.385179
O54910	O54910	NF-kappa-B inhibitor epsilon	Nfkbie	sp|O54910|IKBE_MOUSE NF-kappa-B inhibitor epsilon OS=Mus musculus OX=10090 GN=Nfkbie PE=1 SV=2	4	4	0.0123257	0.309511	3.3615e+06	1.8167e+06	2.197e+06	894917	471356	3.7903e+06	5951397	3.9255e+06	5978897	3763499		19.2	19.2	19.2	39.2	0	15.082	42705000	22	0.126042	-1.69194
Q7TSG3	Q7TSG3	F-box only protein 5	Fbxo5	sp|Q7TSG3|FBX5_MOUSE F-box only protein 5 OS=Mus musculus OX=10090 GN=Fbxo5 PE=1 SV=1	1	1	0.0123935	1.81891	670130	903960	1.0828e+06	1.0454e+06	1.1383e+06	354770	370200	737270	546870	740360		2.4	2.4	2.4	47.508	0.0094759	1.9108	11511000	8	0.126439	0.863076
Q07139	Q07139	Protein ECT2	Ect2	sp|Q07139|ECT2_MOUSE Protein ECT2 OS=Mus musculus OX=10090 GN=Ect2 PE=1 SV=2	4	4	0.0124352	1.40564	2.4686e+06	2.1991e+06	2044499	2.3256e+06	2299801	1.9587e+06	1.2983e+06	1.9801e+06	1.2322e+06	1.7435e+06		7.6	7.6	7.6	103.13	0.00063331	3.2638	29529000	10	0.126601	0.49123
Q8BWW4	Q8BWW4	La-related protein 4	Larp4	sp|Q8BWW4|LARP4_MOUSE La-related protein 4 OS=Mus musculus OX=10090 GN=Larp4 PE=1 SV=2	11	11	0.0124532	1.15285	31176986	33356986	32614002	35342008	28020008	29043996	26918000	25941994	28547008	28488004		23.1	23.1	23.1	79.763	0	29.135	445700000	33	0.126577	0.205202
Q9Z1Q5	Q9Z1Q5	Chloride intracellular channel protein 1	Clic1	sp|Q9Z1Q5|CLIC1_MOUSE Chloride intracellular channel protein 1 OS=Mus musculus OX=10090 GN=Clic1 PE=1 SV=3	13	13	0.0125092	1.18835	526980064	459260160	517540256	490980320	445870048	410959744	439629760	451000032	402289856	352969920		73.4	73.4	73.4	27.013	0	153.97	6534600000	123	0.127016	0.248965
Q8K013	Q8K013	GTP-binding protein 10	Gtpbp10	sp|Q8K013|GTPBA_MOUSE GTP-binding protein 10 OS=Mus musculus OX=10090 GN=Gtpbp10 PE=2 SV=1	2	2	0.0125227	0.812696	1.0486e+06	1.16e+06	975940	1.3028e+06	1.2392e+06	1.2602e+06	1.4188e+06	1.559e+06	1.4617e+06	1326800		10.1	10.1	10.1	40.141	0.00024248	6.3563	19490000	8	0.126843	-0.299213
Q8CCJ3	Q8CCJ3	E3 UFM1-protein ligase 1	Ufl1	sp|Q8CCJ3|UFL1_MOUSE E3 UFM1-protein ligase 1 OS=Mus musculus OX=10090 GN=Ufl1 PE=1 SV=2	20	20	0.0126008	0.853925	44262976	46221996	49543976	54527024	48444996	55553008	50112020	60430996	58404020	60019036		31.9	31.9	31.9	89.519	0	52.634	768180000	98	0.127501	-0.227818
Q60520	Q60520	Paired amphipathic helix protein Sin3a	Sin3a	sp|Q60520|SIN3A_MOUSE Paired amphipathic helix protein Sin3a OS=Mus musculus OX=10090 GN=Sin3a PE=1 SV=3	23	22	0.0126571	1.1549	54078968	47184008	50445976	50682020	50442976	47726004	43594004	46580992	43468024	38021024		28.1	28.1	26.3	145.09	0	93.195	693720000	107	0.127558	0.207767
Q923S9	Q923S9	Ras-related protein Rab-30	Rab30	sp|Q923S9|RAB30_MOUSE Ras-related protein Rab-30 OS=Mus musculus OX=10090 GN=Rab30 PE=1 SV=1	2	2	0.0127034	0.178207	5356997	355183	618424	376709	1.40495e+06	2.56519e+06	5.8146e+06	7756305	5860497	5.1106e+06		12.8	12.8	12.8	23.058	0	10.037	66408000	6	0.127632	-2.48837
Q6A026	Q6A026	Sister chromatid cohesion protein PDS5 homolog A	Pds5a	sp|Q6A026|PDS5A_MOUSE Sister chromatid cohesion protein PDS5 homolog A OS=Mus musculus OX=10090 GN=Pds5a PE=1 SV=3	41	39	0.0127538	1.25187	194889888	253979936	286149824	243839840	231960016	175119936	183829920	210819904	194019920	197880048		38.1	38.1	37	150.33	0	323.31	3268800000	254	0.127771	0.32408
Q91ZR1;P56371	Q91ZR1	Ras-related protein Rab-4B	Rab4b	sp|Q91ZR1|RAB4B_MOUSE Ras-related protein Rab-4B OS=Mus musculus OX=10090 GN=Rab4b PE=1 SV=2	8	8	0.0127764	0.854495	20262010	19142996	19131990	18779990	17546988	25585004	21272010	23023990	21733008	19711008		53.1	53.1	53.1	23.629	0	21.1	300540000	35	0.127698	-0.226856
A2APB8	A2APB8	Targeting protein for Xklp2	Tpx2	sp|A2APB8|TPX2_MOUSE Targeting protein for Xklp2 OS=Mus musculus OX=10090 GN=Tpx2 PE=1 SV=1	12	12	0.0127845	1.54958	42958992	29739012	22656986	26980992	27746004	22320990	22648990	16739994	19978006	14344994		21.3	21.3	21.3	85.893	0	19.266	348100000	25	0.127562	0.631878
Q8JZU2	Q8JZU2	Tricarboxylate transport protein, mitochondrial	Slc25a1	sp|Q8JZU2|TXTP_MOUSE Tricarboxylate transport protein, mitochondrial OS=Mus musculus OX=10090 GN=Slc25a1 PE=1 SV=1	7	7	0.0128663	0.757542	15186008	17716010	17893990	20044994	16307001	19599010	18768996	25862000	24963000	26560006		23.2	23.2	23.2	33.931	0	15.23	297450000	29	0.1281	-0.400602
Q8CDM1	Q8CDM1	ATPase family AAA domain-containing protein 2	Atad2	sp|Q8CDM1|ATAD2_MOUSE ATPase family AAA domain-containing protein 2 OS=Mus musculus OX=10090 GN=Atad2 PE=1 SV=1	19	19	0.0128807	1.34453	35260984	39738020	47342972	43647004	43055024	29089994	23400992	34049980	33935020	36069992		27	27	27	117.94	0	92.564	560960000	92	0.127891	0.427097
Q62383	Q62383	Transcription elongation factor SPT6	Supt6h	sp|Q62383|SPT6H_MOUSE Transcription elongation factor SPT6 OS=Mus musculus OX=10090 GN=Supt6h PE=1 SV=2	25	25	0.0129173	1.14707	69024976	79132984	78480040	76788016	77398024	67531000	70252016	69866976	66828996	57916988		21.1	21.1	21.1	199.08	0	218.63	1036800000	140	0.127864	0.197948
Q8K358	Q8K358	Phosphatidylinositol glycan anchor biosynthesis class U protein	Pigu	sp|Q8K358|PIGU_MOUSE Phosphatidylinositol glycan anchor biosynthesis class U protein OS=Mus musculus OX=10090 GN=Pigu PE=1 SV=4	3	3	0.012975	0.681065	5492300	4.8413e+06	3611499	5163798	3380101	6.4508e+06	7.0528e+06	5145099	6220001	7.856e+06		8.8	8.8	8.8	49.804	0	12.972	79745000	24	0.128009	-0.554136
Q9R0P6	Q9R0P6	Signal peptidase complex catalytic subunit SEC11A	Sec11a	sp|Q9R0P6|SC11A_MOUSE Signal peptidase complex catalytic subunit SEC11A OS=Mus musculus OX=10090 GN=Sec11a PE=1 SV=1	7	7	0.0129969	0.843783	43286976	48642984	42826012	51957988	53480024	53750016	53616020	61290968	55492008	59768972		39.7	39.7	39.7	20.626	0	15.713	750440000	39	0.127928	-0.245057
Q8BM55	Q8BM55	Transmembrane protein 214	Tmem214	sp|Q8BM55|TM214_MOUSE Transmembrane protein 214 OS=Mus musculus OX=10090 GN=Tmem214 PE=1 SV=1	16	16	0.0130971	0.860227	47188996	44730004	49881992	53547024	49718972	65597968	54818968	54607968	53637008	56497968		27.9	27.9	27.9	76.429	0	46.29	782240000	90	0.128342	-0.21721
Q99JF5	Q99JF5	Diphosphomevalonate decarboxylase	Mvd	sp|Q99JF5|MVD1_MOUSE Diphosphomevalonate decarboxylase OS=Mus musculus OX=10090 GN=Mvd PE=1 SV=2	10	10	0.0131742	0.84927	18591994	20311012	21265008	21572014	21115994	28350002	24967984	22445988	22624000	23033002		38.9	38.9	38.9	44.072	0	40.454	329440000	42	0.1288	-0.235704
Q64522	Q64522	Histone H2A type 2-B	Hist2h2ab	sp|Q64522|H2A2B_MOUSE Histone H2A type 2-B OS=Mus musculus OX=10090 GN=H2ac21 PE=1 SV=3	6	1	0.0131745	1.23832	20680986	17474990	14811998	19840004	18088006	14460002	16414004	13360005	14059992	14798003		57.7	5.4	5.4	14.013	0.0094796	1.9177	238710000	10	0.128511	0.308379
Q9JMK0	Q9JMK0	Beta-1,4-galactosyltransferase 5	B4galt5	sp|Q9JMK0|B4GT5_MOUSE Beta-1,4-galactosyltransferase 5 OS=Mus musculus OX=10090 GN=B4galt5 PE=1 SV=2	1	1	0.013231	0.775914	5650499	6120198	4.5831e+06	6.2859e+06	5.7549e+06	7233902	6617899	8372000	6226698	8168995		2.1	2.1	2.1	44.814	0.0059465	2.2213	92906000	10	0.128787	-0.366031
Q8R574	Q8R574	Phosphoribosyl pyrophosphate synthase-associated protein 2	Prpsap2	sp|Q8R574|KPRB_MOUSE Phosphoribosyl pyrophosphate synthase-associated protein 2 OS=Mus musculus OX=10090 GN=Prpsap2 PE=1 SV=1	11	11	0.0132844	0.919195	37481012	34984004	36096992	37638024	36930988	41910000	41205004	38647984	36988012	40614020		46.3	46.3	46.3	40.88	0	88.856	569570000	88	0.129116	-0.121557
Q9D787	Q9D787	Peptidyl-prolyl cis-trans isomerase-like 2	Ppil2	sp|Q9D787|PPIL2_MOUSE RING-type E3 ubiquitin-protein ligase PPIL2 OS=Mus musculus OX=10090 GN=Ppil2 PE=1 SV=2	11	11	0.0133199	1.17815	16096000	19374002	20653990	20257002	19631998	15255996	16521009	17779996	15639005	16101002		33.2	33.2	33.2	59.064	0	65.164	277090000	60	0.129185	0.236528
O54786	O54786	DNA fragmentation factor subunit alpha	Dffa	sp|O54786|DFFA_MOUSE DNA fragmentation factor subunit alpha OS=Mus musculus OX=10090 GN=Dffa PE=1 SV=2	5	5	0.0133688	0.675339	10541999	7.8943e+06	6386196	8799794	8.29879e+06	15149992	14764001	9977995	12724004	9729099		21.1	21.1	21.1	36.572	0	17.294	146330000	17	0.129271	-0.566315
Q8K1H7	Q8K1H7	T-complex protein 11-like protein 2	Tcp11l2	sp|Q8K1H7|T11L2_MOUSE T-complex protein 11-like protein 2 OS=Mus musculus OX=10090 GN=Tcp11l2 PE=1 SV=1	4	4	0.0134352	0.844257	3824699	4.5902e+06	4.5009e+06	4.3837e+06	3.8652e+06	4.3298e+06	5.1774e+06	5201600	5.0301e+06	5.322e+06		11.6	11.6	11.6	57.889	0.0064999	2.1552	64568000	4	0.129579	-0.244246
Q4QQM4	Q4QQM4	Tumor protein p53-inducible protein 11	Trp53i11	sp|Q4QQM4|P5I11_MOUSE Tumor protein p53-inducible protein 11 OS=Mus musculus OX=10090 GN=Trp53i11 PE=1 SV=1	2	2	0.0134628	1.34136	18519990	16495997	17841006	17495008	17537990	14183005	15992995	13497008	13539006	9291401		13.2	13.2	13.2	20.91	0	9.5196	226880000	13	0.129531	0.423698
Q80W54	Q80W54	CAAX prenyl protease 1 homolog	Zmpste24	sp|Q80W54|FACE1_MOUSE CAAX prenyl protease 1 homolog OS=Mus musculus OX=10090 GN=Zmpste24 PE=1 SV=2	10	10	0.0136976	0.831223	59553008	61832036	73914040	76010992	68049016	83204032	75280032	77770048	79467000	91649952		24	24	24	54.734	0	113.8	1204200000	68	0.131744	-0.266693
Q14B71	Q14B71	Cell division cycle-associated protein 2	Cdca2	sp|Q14B71|CDCA2_MOUSE Cell division cycle-associated protein 2 OS=Mus musculus OX=10090 GN=Cdca2 PE=1 SV=2	5	5	0.0138916	1.70396	5.7323e+06	3.6605e+06	5604602	5.0442e+06	3.0334e+06	2576801	3.0535e+06	3.7104e+06	2.1742e+06	1.9735e+06		9	9	9	106.36	0	9.365	51955000	14	0.133286	0.768894
Q9WUK4	Q9WUK4	Replication factor C subunit 2	Rfc2	sp|Q9WUK4|RFC2_MOUSE Replication factor C subunit 2 OS=Mus musculus OX=10090 GN=Rfc2 PE=1 SV=1	16	16	0.0140037	1.2464	106889936	108780024	144470080	132540080	123070064	88457984	90476024	108670056	105259968	99503040		58.7	58.7	58.7	38.724	0	158.75	1683400000	138	0.134048	0.317765
O08810	O08810	116 kDa U5 small nuclear ribonucleoprotein component	Eftud2	sp|O08810|U5S1_MOUSE 116 kDa U5 small nuclear ribonucleoprotein component OS=Mus musculus OX=10090 GN=Eftud2 PE=1 SV=1	42	41	0.0140584	1.0932	464420160	480269728	467669728	496999776	486710304	413390112	436780000	477379904	447100192	419339968		60.4	59.3	59.3	109.36	0	323.31	6703200000	332	0.134202	0.128561
Q80WW9	Q80WW9	DDRGK domain-containing protein 1	Ddrgk1	sp|Q80WW9|DDRGK_MOUSE DDRGK domain-containing protein 1 OS=Mus musculus OX=10090 GN=Ddrgk1 PE=1 SV=2	7	7	0.0141646	0.835644	15599997	14803991	17709992	16390996	13435000	18082004	17069998	18602000	18363002	20964006		41	41	41	35.977	0	61.37	244050000	31	0.134993	-0.259039
P43247	P43247	DNA mismatch repair protein Msh2	Msh2	sp|P43247|MSH2_MOUSE DNA mismatch repair protein Msh2 OS=Mus musculus OX=10090 GN=Msh2 PE=1 SV=1	22	22	0.0143042	1.36083	136890048	177779968	206739872	173700016	167730016	101079936	109760056	141260032	141159968	141979936		35	35	35	104.15	0	177.16	2289100000	178	0.136148	0.444489
P62814	P62814	V-type proton ATPase subunit B, brain isoform	Atp6v1b2	sp|P62814|VATB2_MOUSE V-type proton ATPase subunit B, brain isoform OS=Mus musculus OX=10090 GN=Atp6v1b2 PE=1 SV=1	20	20	0.0143654	0.892149	80537048	76494984	73527984	84433944	80860000	86735952	88240960	97879944	88452016	82580032		63	63	63	56.55	0	111.16	1228700000	144	0.136418	-0.164644
Q61470	Q61470	Leukocyte antigen CD37	Cd37	sp|Q61470|CD37_MOUSE Leukocyte antigen CD37 OS=Mus musculus OX=10090 GN=Cd37 PE=1 SV=1	4	4	0.0144354	0.808152	38408988	43515004	32536010	40066992	46925028	47107028	49535984	53675028	51693032	45808984		16	16	16	31.852	0	31.133	654400000	34	0.136783	-0.307301
Q9D187	Q9D187	Mitotic spindle-associated MMXD complex subunit MIP18	Fam96b	sp|Q9D187|CIA2B_MOUSE Cytosolic iron-sulfur assembly component 2B OS=Mus musculus OX=10090 GN=Ciao2b PE=1 SV=1	3	3	0.0145404	1.22472	10825007	11210997	13304008	13218992	13732002	9022005	9809499	10562996	11651993	9764794		30.7	30.7	30.7	17.667	0	50.142	168200000	24	0.13751	0.292454
Q9Z1T6	Q9Z1T6	1-phosphatidylinositol 3-phosphate 5-kinase	Pikfyve	sp|Q9Z1T6|FYV1_MOUSE 1-phosphatidylinositol 3-phosphate 5-kinase OS=Mus musculus OX=10090 GN=Pikfyve PE=1 SV=3	6	6	0.014545	0.765909	2648700	2.7284e+06	3393601	3253700	3.2554e+06	3.3602e+06	3403900	4.4862e+06	4694197	4.0918e+06		4.2	4.2	4.2	236.87	0	8.9328	51884000	13	0.137299	-0.384754
P62137	P62137	Serine/threonine-protein phosphatase PP1-alpha catalytic subunit	Ppp1ca	sp|P62137|PP1A_MOUSE Serine/threonine-protein phosphatase PP1-alpha catalytic subunit OS=Mus musculus OX=10090 GN=Ppp1ca PE=1 SV=1	19	7	0.0146309	1.16683	113999928	113869936	142769936	116950048	111800024	94526968	104069960	104440040	106219944	102659960		66.7	66.7	19.4	37.54	0	96.37	1675400000	53	0.137996	0.222594
P63325	P63325	40S ribosomal protein S10	Rps10	sp|P63325|RS10_MOUSE 40S ribosomal protein S10 OS=Mus musculus OX=10090 GN=Rps10 PE=1 SV=1	8	8	0.0146511	1.12644	227049920	268490112	252539840	261330080	262110000	238679856	213169968	214769952	238470096	223129936		44.2	44.2	44.2	18.916	0	37.145	3445600000	125	0.137853	0.171774
P11835	P11835	Integrin beta-2	Itgb2	sp|P11835|ITB2_MOUSE Integrin beta-2 OS=Mus musculus OX=10090 GN=Itgb2 PE=1 SV=2	19	19	0.0146616	0.767615	71598016	56426976	54913992	61924972	58521968	87316976	97897024	75893000	69241040	67159008		32.7	32.7	32.7	85.025	0	101.68	1017000000	118	0.137643	-0.381545
P61965	P61965	WD repeat-containing protein 5	Wdr5	sp|P61965|WDR5_MOUSE WD repeat-containing protein 5 OS=Mus musculus OX=10090 GN=Wdr5 PE=1 SV=1	7	7	0.0148663	1.12262	41483000	43674016	43536984	49861024	41611972	38638024	40515988	40455984	39173000	36995984		29.3	29.3	29.3	36.588	0	23.866	616660000	38	0.139185	0.166871
Q99LI8	Q99LI8	Hepatocyte growth factor-regulated tyrosine kinase substrate	Hgs	sp|Q99LI8|HGS_MOUSE Hepatocyte growth factor-regulated tyrosine kinase substrate OS=Mus musculus OX=10090 GN=Hgs PE=1 SV=2	4	4	0.0149068	0.307006	650904	652980	486919	2.03417e+06	1.02599e+06	5.6914e+06	1.90275e+06	4858900	2.4905e+06	1.20848e+06		8.6	8.6	8.6	86.014	0.00045269	4.7119	35113000	10	0.139272	-1.70366
Q791V5	Q791V5	Mitochondrial carrier homolog 2	Mtch2	sp|Q791V5|MTCH2_MOUSE Mitochondrial carrier homolog 2 OS=Mus musculus OX=10090 GN=Mtch2 PE=1 SV=1	11	11	0.0150049	0.866508	103819984	99651016	101620056	111359984	86227960	107750032	120380080	114749936	115839944	119859984		51.5	51.5	51.5	33.499	0	159.89	1601300000	94	0.139863	-0.206715
P48758;Q8K354	P48758	Carbonyl reductase [NADPH] 1	Cbr1	sp|P48758|CBR1_MOUSE Carbonyl reductase [NADPH] 1 OS=Mus musculus OX=10090 GN=Cbr1 PE=1 SV=3	11	11	0.0151375	0.778485	26664994	28000010	34225000	24940008	28032012	38304980	36325012	43248996	35087020	29590998		55.2	55.2	55.2	30.641	0	37.511	465680000	38	0.140964	-0.361259
P24668	P24668	Cation-dependent mannose-6-phosphate receptor	M6pr	sp|P24668|MPRD_MOUSE Cation-dependent mannose-6-phosphate receptor OS=Mus musculus OX=10090 GN=M6pr PE=1 SV=1	7	7	0.0151521	0.842512	72904040	76240960	85862000	81241040	70011040	79350048	86936968	98131952	96999064	97380936		34.5	34.5	34.5	31.172	0	47.74	1241300000	64	0.140894	-0.247232
D0QMC3	D0QMC3	Myeloid cell nuclear differentiation antigen-like protein	Mndal	sp|D0QMC3|MNDAL_MOUSE Myeloid cell nuclear differentiation antigen-like protein OS=Mus musculus OX=10090 GN=Mndal PE=1 SV=1	27	16	0.0151962	1.20257	81054040	85496008	93615968	94259032	83621984	61114008	73650960	81155048	79957040	69610016		61.7	61.7	37.7	60.526	0	305.31	1208700000	132	0.141096	0.26612
Q7TMQ7	Q7TMQ7	WD repeat-containing protein 91	Wdr91	sp|Q7TMQ7|WDR91_MOUSE WD repeat-containing protein 91 OS=Mus musculus OX=10090 GN=Wdr91 PE=1 SV=1	6	6	0.0153133	0.738026	5994600	3.9912e+06	4875798	5288303	6.4125e+06	7.1039e+06	8492205	6.0925e+06	6.817e+06	7.2109e+06		10.6	10.6	10.6	83.42	0	10.573	92615000	18	0.142017	-0.438257
Q3UA37	Q3UA37	Glutamine-rich protein 1	Qrich1	sp|Q3UA37|QRIC1_MOUSE Glutamine-rich protein 1 OS=Mus musculus OX=10090 GN=Qrich1 PE=1 SV=1	10	10	0.0153549	1.24191	20794986	24349998	21580002	26159004	27018008	19706994	16725990	22387990	18207008	19456990		19.8	19.8	19.8	86.555	0	45.527	314780000	75	0.142224	0.312555
Q07832	Q07832	Serine/threonine-protein kinase PLK1	Plk1	sp|Q07832|PLK1_MOUSE Serine/threonine-protein kinase PLK1 OS=Mus musculus OX=10090 GN=Plk1 PE=1 SV=2	7	7	0.0153574	1.46009	16793992	11728001	13277001	10297002	12817998	7.6968e+06	12543003	8898406	7730200	7.8324e+06		15.3	15.3	15.3	68.3	0	12.362	165230000	8	0.141924	0.546058
Q922U1	Q922U1	U4/U6 small nuclear ribonucleoprotein Prp3	Prpf3	sp|Q922U1|PRPF3_MOUSE U4/U6 small nuclear ribonucleoprotein Prp3 OS=Mus musculus OX=10090 GN=Prpf3 PE=1 SV=1	17	17	0.0154339	1.12762	78977048	80684016	69258984	76376048	78804952	73445016	68895968	69019040	67722960	61603976		37.9	37.9	37.9	77.454	0	71.908	1064700000	87	0.142215	0.173275
P53995	P53995	Anaphase-promoting complex subunit 1	Anapc1	sp|P53995|APC1_MOUSE Anaphase-promoting complex subunit 1 OS=Mus musculus OX=10090 GN=Anapc1 PE=1 SV=2	24	24	0.0154417	1.13076	29089994	31633992	35918000	35330980	33836016	28796998	28384992	29734018	29357004	29956004		17.8	17.8	17.8	215.99	0	112.3	477080000	93	0.141916	0.177298
P81069	P81069	GA-binding protein subunit beta-2	Gabpb2	sp|P81069|GABP2_MOUSE GA-binding protein subunit beta-2 OS=Mus musculus OX=10090 GN=Gabpb2 PE=1 SV=2	7	6	0.015666	1.30454	13397999	12815999	12138997	12817998	10856997	8713996	9733499	12255002	9754704	7571902		23.2	23.2	23.2	45.658	0	68.158	158300000	27	0.143732	0.383541
P35762	P35762	CD81 antigen	Cd81	sp|P35762|CD81_MOUSE CD81 antigen OS=Mus musculus OX=10090 GN=Cd81 PE=1 SV=2	3	3	0.0156764	0.852227	17975010	19248010	17495008	18843012	18957004	21623010	25147006	22008008	18448998	21784990		27.5	27.5	27.5	25.814	0	60.699	297270000	34	0.143506	-0.230691
O88736	O88736	3-keto-steroid reductase	Hsd17b7	sp|O88736|DHB7_MOUSE 3-keto-steroid reductase/17-beta-hydroxysteroid dehydrogenase 7 OS=Mus musculus OX=10090 GN=Hsd17b7 PE=1 SV=1	5	5	0.0158314	0.690854	5.7256e+06	3.5559e+06	4270299	5.5396e+06	6.5087e+06	7201601	7.2379e+06	8496799	7.3602e+06	6.1106e+06		25.4	25.4	25.4	37.316	0	22.723	89627000	19	0.144468	-0.533548
Q76KJ5	Q76KJ5	DNA-directed RNA polymerase I subunit RPA34	Cd3eap	sp|Q76KJ5|RPA34_MOUSE DNA-directed RNA polymerase I subunit RPA34 OS=Mus musculus OX=10090 GN=Polr1g PE=1 SV=2	9	9	0.015833	1.21739	14072991	15116000	17076996	15668993	13749005	11011004	10895001	13639994	13756005	13003002		32.8	32.8	32.8	43.082	0	34.448	206270000	33	0.1442	0.283788
P01642	P01642	Ig kappa chain V-V region L7	Gm10881	sp|P01642|KV5A9_MOUSE Ig kappa chain V-V region L7 (Fragment) OS=Mus musculus OX=10090 GN=Gm10881 PE=1 SV=1	1	1	0.0158636	0.705192	4806598	2.742e+06	2934001	3.8864e+06	3.7895e+06	5832501	5430602	5090800	4.6669e+06	4339499		10.4	10.4	10.4	12.615	0.0004562	4.899	61509000	10	0.144033	-0.503911
P70460	P70460	Vasodilator-stimulated phosphoprotein	Vasp	sp|P70460|VASP_MOUSE Vasodilator-stimulated phosphoprotein OS=Mus musculus OX=10090 GN=Vasp PE=1 SV=4	12	12	0.0158744	0.784396	102970016	81974048	90457960	78361952	81439984	123849944	132489976	96268040	100679960	103180016		43.5	43.5	43.5	39.666	0	78.841	1440200000	86	0.143817	-0.350346
Q8CHY6	Q8CHY6	Transcriptional repressor p66 alpha	Gatad2a	sp|Q8CHY6|P66A_MOUSE Transcriptional repressor p66 alpha OS=Mus musculus OX=10090 GN=Gatad2a PE=1 SV=2	15	14	0.0160874	1.19702	41288000	42309000	34039988	38260996	37992984	34646984	36934992	31392018	30513002	28694010		36.1	36.1	34.5	67.333	0	69.91	512600000	95	0.145375	0.259447
Q8CGZ0	Q8CGZ0	Calcium homeostasis endoplasmic reticulum protein	Cherp	sp|Q8CGZ0|CHERP_MOUSE Calcium homeostasis endoplasmic reticulum protein OS=Mus musculus OX=10090 GN=Cherp PE=1 SV=1	17	17	0.0162681	1.1503	76111048	79711016	95208008	85413992	82764968	71416976	72915992	77014032	76171040	66370960		23.9	23.9	23.9	106.17	0	72.834	1185600000	54	0.146959	0.202008
Q8CEE6	Q8CEE6	PAS domain-containing serine/threonine-protein kinase	Pask	sp|Q8CEE6|PASK_MOUSE PAS domain-containing serine/threonine-protein kinase OS=Mus musculus OX=10090 GN=Pask PE=1 SV=3	7	7	0.0164265	1.52778	4.6625e+06	5599203	7260202	5.6106e+06	5771802	3.0677e+06	2679901	5328101	4.0617e+06	4.1447e+06		7.7	7.7	7.7	151.25	0	28.124	73887000	22	0.14819	0.611441
Q9R020	Q9R020	Zinc finger Ran-binding domain-containing protein 2	Zranb2	sp|Q9R020|ZRAB2_MOUSE Zinc finger Ran-binding domain-containing protein 2 OS=Mus musculus OX=10090 GN=Zranb2 PE=1 SV=2	10	10	0.0164477	1.18105	23959008	28473018	26111012	29949984	24833996	22320990	19714004	24215004	23701986	22828008		33	33	33	37.35	0	31.564	365570000	49	0.148058	0.240071
Q3UA16	Q3UA16	Kinetochore protein Spc25	Spc25	sp|Q3UA16|SPC25_MOUSE Kinetochore protein Spc25 OS=Mus musculus OX=10090 GN=Spc25 PE=2 SV=1	5	5	0.0166315	1.60364	10616000	8778797	6365704	13383995	10187996	7553605	6419404	5.1942e+06	4.4207e+06	6850496		31.4	31.4	31.4	26.457	0	11.181	107280000	21	0.149306	0.681351
Q9CWF2	Q9CWF2	Tubulin beta-2B chain	Tubb2b	sp|Q9CWF2|TBB2B_MOUSE Tubulin beta-2B chain OS=Mus musculus OX=10090 GN=Tubb2b PE=1 SV=1	25	1	0.016698	0.589497	2.8432e+06	3064901	1.21892e+06	2.2418e+06	2.0387e+06	3.7833e+06	3.4061e+06	4.3849e+06	3.0117e+06	4.0072e+06		64.5	10.8	2.7	49.953	0	23.784	38235000	10	0.149533	-0.762444
Q9Z2L7	Q9Z2L7	Cytokine receptor-like factor 3	Crlf3	sp|Q9Z2L7|CRLF3_MOUSE Cytokine receptor-like factor 3 OS=Mus musculus OX=10090 GN=Crlf3 PE=1 SV=1	12	12	0.0167201	0.919976	69537992	67017984	71425000	64592968	62123000	72123960	73999992	75342952	71324032	70668968		47.1	47.1	47.1	49.558	0	120.94	1027400000	96	0.149472	-0.120332
Q99M28	Q99M28	RNA-binding protein with serine-rich domain 1	Rnps1	sp|Q99M28|RNPS1_MOUSE RNA-binding protein with serine-rich domain 1 OS=Mus musculus OX=10090 GN=Rnps1 PE=1 SV=1	6	6	0.0168441	1.14085	103290024	104990064	93522944	100879944	106110040	95490000	85117968	98291016	80043984	87846016		25.6	25.6	25.6	34.208	0	39.227	1398200000	48	0.150196	0.190109
O88627	O88627	Sodium/nucleoside cotransporter 2	Slc28a2	sp|O88627|S28A2_MOUSE Sodium/nucleoside cotransporter 2 OS=Mus musculus OX=10090 GN=Slc28a2 PE=1 SV=2	3	3	0.0168765	0.708051	4205398	5.2529e+06	4944602	6.1146e+06	7.7075e+06	7.3463e+06	9509303	7.8499e+06	7.2581e+06	7267597		6.2	6.2	6.2	72.916	0	8.2287	93601000	10	0.150248	-0.498074
Q9DB27;Q9CQ21	Q9DB27	Malignant T-cell-amplified sequence 1	Mcts1	sp|Q9DB27|MCTS1_MOUSE Malignant T-cell-amplified sequence 1 OS=Mus musculus OX=10090 GN=Mcts1 PE=1 SV=1	7	7	0.0169568	0.793594	30630010	23839004	22582014	25041008	25016984	39059020	32952020	28750018	28670992	30932004		57.5	57.5	57.5	20.555	0	30.553	414200000	56	0.150821	-0.333527
Q8K296	Q8K296	Myotubularin-related protein 3	Mtmr3	sp|Q8K296|MTMR3_MOUSE Myotubularin-related protein 3 OS=Mus musculus OX=10090 GN=Mtmr3 PE=1 SV=2	7	6	0.0169887	1.34512	11117993	7873695	9052796	9285102	8278697	6.2748e+06	7237700	8111097	7.3079e+06	5138797		8.4	8.4	7.7	133.84	0	14.852	123370000	16	0.150767	0.427733
Q9JII6	Q9JII6	Alcohol dehydrogenase [NADP(+)]	Akr1a1	sp|Q9JII6|AK1A1_MOUSE Aldo-keto reductase family 1 member A1 OS=Mus musculus OX=10090 GN=Akr1a1 PE=1 SV=3	11	11	0.0170673	0.797975	77350968	60219012	60222992	59333980	58038020	95758008	78309032	70846992	77684040	72341984		41.8	41.8	41.8	36.586	0	40.134	1045200000	63	0.151101	-0.325584
Q8VC65	Q8VC65	Nurim	Nrm	sp|Q8VC65|NRM_MOUSE Nurim OS=Mus musculus OX=10090 GN=Nrm PE=1 SV=1	4	4	0.0171542	1.25101	9028699	10540996	9924699	11538996	12382997	7687101	10225996	8298301	8546505	7900702		17.2	17.2	17.2	29.435	0	6.8634	145910000	7	0.151604	0.323095
Q9D8V7	Q9D8V7	Signal peptidase complex catalytic subunit SEC11C	Sec11c	sp|Q9D8V7|SC11C_MOUSE Signal peptidase complex catalytic subunit SEC11C OS=Mus musculus OX=10090 GN=Sec11c PE=1 SV=3	5	5	0.0171932	0.772572	31463982	25212986	29196992	32710990	36108016	48701028	35715000	35816996	36899996	43238988		22.9	22.9	22.9	21.66	0	43.166	514100000	40	0.151774	-0.37226
Q3THS6;Q91X83	Q3THS6	S-adenosylmethionine synthase isoform type-2	Mat2a	sp|Q3THS6|METK2_MOUSE S-adenosylmethionine synthase isoform type-2 OS=Mus musculus OX=10090 GN=Mat2a PE=1 SV=2	13	13	0.0172297	1.23588	176689936	238189984	240899920	248539968	223839920	160719920	176220096	196040112	188789936	186629920		45.3	45.3	45.3	43.688	0	81.476	3060900000	119	0.151871	0.305535
Q6ZPY7	Q6ZPY7	Lysine-specific demethylase 3B	Kdm3b	sp|Q6ZPY7|KDM3B_MOUSE Lysine-specific demethylase 3B OS=Mus musculus OX=10090 GN=Kdm3b PE=1 SV=2	16	16	0.0174611	1.10332	14189007	15886007	15637000	14391991	14115009	13022993	13340996	13820006	14327992	12729994		19.1	19.1	19.1	170.87	0	43.252	215820000	72	0.153526	0.141847
Q9CZJ6	Q9CZJ6	Protein Mis18-alpha	Mis18a	sp|Q9CZJ6|MS18A_MOUSE Protein Mis18-alpha OS=Mus musculus OX=10090 GN=Mis18a PE=2 SV=1	2	2	0.0174625	1.52328	3.022e+06	2.7626e+06	2.7421e+06	4.1377e+06	3.5437e+06	1.7693e+06	1.7513e+06	2.5234e+06	3.0401e+06	1.7218e+06		12.7	12.7	12.7	22.949	0.00046009	5.1158	42424000	12	0.153242	0.607178
Q5NC05	Q5NC05	Transcription termination factor 2	Ttf2	sp|Q5NC05|TTF2_MOUSE Transcription termination factor 2 OS=Mus musculus OX=10090 GN=Ttf2 PE=1 SV=2	11	11	0.0175005	1.43827	13986001	19413000	21366996	16278009	15616010	13316995	8700401	15266993	11010000	12303005		16.3	16.3	16.3	125.53	0	35.118	229650000	39	0.153248	0.524335
Q99JF8	Q99JF8	PC4 and SFRS1-interacting protein	Psip1	sp|Q99JF8|PSIP1_MOUSE PC4 and SFRS1-interacting protein OS=Mus musculus OX=10090 GN=Psip1 PE=1 SV=1	17	17	0.0176059	1.22306	142440016	129899944	115600056	136269984	127209928	122430016	121440048	95256984	101609984	94143960		36.4	36.4	36.4	59.696	0	181.95	1820700000	136	0.153828	0.290499
P26443;Q9D9C6	P26443	Glutamate dehydrogenase 1, mitochondrial	Glud1	sp|P26443|DHE3_MOUSE Glutamate dehydrogenase 1, mitochondrial OS=Mus musculus OX=10090 GN=Glud1 PE=1 SV=1	26	26	0.0176145	0.875744	350450144	336920096	332939808	375350112	334060160	359729824	417260064	430159904	411870272	359850144		49.8	49.8	49.8	61.336	0	161.86	5373300000	179	0.153538	-0.19142
Q99K48	Q99K48	Non-POU domain-containing octamer-binding protein	Nono	sp|Q99K48|NONO_MOUSE Non-POU domain-containing octamer-binding protein OS=Mus musculus OX=10090 GN=Nono PE=1 SV=3	25	24	0.0177133	1.08676	536000000	589949760	600780160	575160000	563920000	491299776	521359968	551689728	539569856	533089792		51.6	49.9	49.9	54.54	0	220.55	7971800000	261	0.154044	0.120037
Q91WG2	Q91WG2	Rab GTPase-binding effector protein 2	Rabep2	sp|Q91WG2|RABE2_MOUSE Rab GTPase-binding effector protein 2 OS=Mus musculus OX=10090 GN=Rabep2 PE=1 SV=3	9	9	0.0178144	0.897102	12001998	11573004	11507993	10862999	10468999	13383004	13080004	11892004	12885997	11662997		24.9	24.9	24.9	62.132	0	34.907	209270000	41	0.154556	-0.156656
O88986	O88986	2-amino-3-ketobutyrate coenzyme A ligase, mitochondrial	Gcat	sp|O88986|KBL_MOUSE 2-amino-3-ketobutyrate coenzyme A ligase, mitochondrial OS=Mus musculus OX=10090 GN=Gcat PE=1 SV=2	8	8	0.0178169	0.772691	20058992	19486002	22307006	21933010	17140012	25841016	20061008	27640012	26541998	31290998		28.8	28.8	28.8	44.93	0	54.554	340470000	72	0.15425	-0.372037
P68040	P68040	Guanine nucleotide-binding protein subunit beta-2-like 1;Guanine nucleotide-binding protein subunit beta-2-like 1, N-terminally processed	Gnb2l1	sp|P68040|RACK1_MOUSE Receptor of activated protein C kinase 1 OS=Mus musculus OX=10090 GN=Rack1 PE=1 SV=3	21	21	0.0178388	1.06598	1700200064	1606899584	1735200640	1603699072	1601700992	1591299584	1594700800	1534700800	1489299456	1525298944		81.1	81.1	81.1	35.076	0	244.05	23256000000	317	0.154245	0.0921841
Q91W50	Q91W50	Cold shock domain-containing protein E1	Csde1	sp|Q91W50|CSDE1_MOUSE Cold shock domain-containing protein E1 OS=Mus musculus OX=10090 GN=Csde1 PE=1 SV=1	23	23	0.017852	1.2038	139610048	159079904	179580016	179289888	173020000	123780048	126959920	153370096	140180064	144850096		34.7	34.7	34.7	88.79	0	140.66	2291000000	156	0.154091	0.267601
O70445	O70445	BRCA1-associated RING domain protein 1	Bard1	sp|O70445|BARD1_MOUSE BRCA1-associated RING domain protein 1 OS=Mus musculus OX=10090 GN=Bard1 PE=2 SV=1	2	2	0.017867	2.51145	1.7711e+06	1.8048e+06	2.0544e+06	2328400	2.0675e+06	990271	577088	2.2703e+06	369942	659214		4.1	4.1	4.1	84.253	0.00045351	4.7301	16861000	4	0.153906	1.32852
Q80UG5	Q80UG5	Septin-9	2021-09-09	sp|Q80UG5|SEPT9_MOUSE Septin-9 OS=Mus musculus OX=10090 GN=Septin9 PE=1 SV=1	12	12	0.0179987	0.792686	27139012	22110988	21795994	25058992	23917010	35282996	35236008	28752984	27782012	25219986		24.2	24.2	24.2	65.574	0	61.771	396660000	38	0.154853	-0.335179
Q8BMK4	Q8BMK4	Cytoskeleton-associated protein 4	Ckap4	sp|Q8BMK4|CKAP4_MOUSE Cytoskeleton-associated protein 4 OS=Mus musculus OX=10090 GN=Ckap4 PE=1 SV=2	23	23	0.0181019	0.710526	53693980	48761008	63861028	72948968	68427024	93809000	63197008	81043968	90382056	106129960		42.8	42.8	42.8	63.691	0	118.3	1108000000	104	0.155373	-0.493041
Q9WUP7	Q9WUP7	Ubiquitin carboxyl-terminal hydrolase isozyme L5	Uchl5	sp|Q9WUP7|UCHL5_MOUSE Ubiquitin carboxyl-terminal hydrolase isozyme L5 OS=Mus musculus OX=10090 GN=Uchl5 PE=1 SV=2	14	14	0.0181314	1.08582	113109976	118879952	112880072	116080024	116220072	107409968	117220008	102760040	102299976	102499936		55.3	55.3	55.3	37.616	0	94.466	1617100000	88	0.155374	0.118789
Q5M8N4	Q5M8N4	Epimerase family protein SDR39U1	Sdr39u1	sp|Q5M8N4|D39U1_MOUSE Epimerase family protein SDR39U1 OS=Mus musculus OX=10090 GN=Sdr39u1 PE=1 SV=2	5	5	0.0181451	0.678163	6.8372e+06	8918899	8625601	9493902	9654896	9597703	9709696	16373993	14218000	15492995		26.3	26.3	26.3	31.458	0	18.806	160120000	33	0.155172	-0.560296
P27601	P27601	Guanine nucleotide-binding protein subunit alpha-13	Gna13	sp|P27601|GNA13_MOUSE Guanine nucleotide-binding protein subunit alpha-13 OS=Mus musculus OX=10090 GN=Gna13 PE=1 SV=1	9	9	0.0181829	1.19155	26376992	29999006	36802996	33763980	31416016	27146008	25210986	27657996	26874014	25282014		25.7	25.7	25.7	44.054	0	26.061	435610000	43	0.155142	0.252838
E9Q634	E9Q634	Unconventional myosin-Ie	Myo1e	sp|E9Q634|MYO1E_MOUSE Unconventional myosin-Ie OS=Mus musculus OX=10090 GN=Myo1e PE=1 SV=1	29	25	0.0182075	0.891188	111210064	106580056	106180064	102509960	106920040	126350080	126489976	127680016	112710072	106690016		33	33	28.7	126.82	0	140.41	1660700000	104	0.155183	-0.166198
Q8BP27	Q8BP27	Swi5-dependent recombination DNA repair protein 1 homolog	Sfr1	sp|Q8BP27|SFR1_MOUSE Swi5-dependent recombination DNA repair protein 1 homolog OS=Mus musculus OX=10090 GN=Sfr1 PE=1 SV=2	6	6	0.0182373	1.42555	7.2173e+06	5.9894e+06	5.2571e+06	5.7446e+06	5326601	5.5013e+06	5.0782e+06	3466701	3.2464e+06	3.7567e+06		34.5	34.5	34.5	35.182	0	16.024	79675000	24	0.155161	0.51152
Q99J62	Q99J62	Replication factor C subunit 4	Rfc4	sp|Q99J62|RFC4_MOUSE Replication factor C subunit 4 OS=Mus musculus OX=10090 GN=Rfc4 PE=1 SV=1	16	16	0.018292	1.32907	93931984	122070080	150490016	135259984	114779984	80851976	79880016	102749992	99272968	98059976		45.6	45.6	45.6	39.866	0	86.615	1674400000	118	0.155403	0.410413
Q8C2K5	Q8C2K5	RAS protein activator like-3	Rasal3	sp|Q8C2K5|RASL3_MOUSE RAS protein activator like-3 OS=Mus musculus OX=10090 GN=Rasal3 PE=1 SV=1	16	16	0.018401	0.884015	55074964	47905028	54551972	52873032	45874984	61266016	58190988	59313984	55058004	55540008		22.1	22.1	22.1	114.78	0	90.801	794170000	120	0.155783	-0.177858
Q4VA53	Q4VA53	Sister chromatid cohesion protein PDS5 homolog B	Pds5b	sp|Q4VA53|PDS5B_MOUSE Sister chromatid cohesion protein PDS5 homolog B OS=Mus musculus OX=10090 GN=Pds5b PE=1 SV=1	35	33	0.0186713	1.24373	136839936	163320064	167929936	154850080	155970064	105200008	117180032	153820080	134990048	118990016		31	30	30	164.42	0	219.75	2124000000	217	0.158069	0.314679
Q923A2	Q923A2	Protein Spindly	Spdl1	sp|Q923A2|SPDLY_MOUSE Protein Spindly OS=Mus musculus OX=10090 GN=Spdl1 PE=1 SV=2	3	3	0.0187116	3.04073	1.9555e+06	3234922	2.8258e+06	3.214e+06	1.03137e+06	830414	334495	448610	917370	1.99406e+06		10.2	10.2	10.2	70.236	0.00043215	3.7095	18838000	5	0.158143	1.60442
Q9WV32	Q9WV32	Actin-related protein 2/3 complex subunit 1B	Arpc1b	sp|Q9WV32|ARC1B_MOUSE Actin-related protein 2/3 complex subunit 1B OS=Mus musculus OX=10090 GN=Arpc1b PE=1 SV=4	17	16	0.0187649	0.847553	494449696	436020160	414919936	421380128	415260192	578920256	563300032	467499712	503859840	465910272		49.5	49.5	43.3	41.063	0	120.38	6840900000	146	0.158492	-0.238624
O70172	O70172	Phosphatidylinositol 5-phosphate 4-kinase type-2 alpha	Pip4k2a	sp|O70172|PI42A_MOUSE Phosphatidylinositol 5-phosphate 4-kinase type-2 alpha OS=Mus musculus OX=10090 GN=Pip4k2a PE=1 SV=1	7	5	0.0188062	0.860161	9663197	9016699	9837006	10597994	9843706	10665998	12568002	12771008	10544006	10520001		23	16.5	16.5	46.151	0	15.861	153110000	22	0.158457	-0.217321
P09103	P09103	Protein disulfide-isomerase	P4hb	sp|P09103|PDIA1_MOUSE Protein disulfide-isomerase OS=Mus musculus OX=10090 GN=P4hb PE=1 SV=2	30	30	0.0188357	0.866484	886440064	787260096	728260032	829890368	885369536	1051499456	910090368	878150080	927999552	980359936		67.4	67.4	67.4	57.058	0	246.98	13063000000	314	0.158368	-0.206754
Q8VBZ3	Q8VBZ3	Cleft lip and palate transmembrane protein 1 homolog	Clptm1	sp|Q8VBZ3|CLPT1_MOUSE Cleft lip and palate transmembrane protein 1 homolog OS=Mus musculus OX=10090 GN=Clptm1 PE=1 SV=1	12	12	0.0189522	1.1489	37939980	36578984	37579004	38246988	32634016	35478988	33223980	29915992	32059994	28764010		25.8	25.8	25.8	75.29	0	69.199	505870000	56	0.159166	0.200248
Q8BGZ4	Q8BGZ4	Cell division cycle protein 23 homolog	Cdc23	sp|Q8BGZ4|CDC23_MOUSE Cell division cycle protein 23 homolog OS=Mus musculus OX=10090 GN=Cdc23 PE=1 SV=2	14	14	0.0190752	1.14996	29877020	33264988	30749990	34705988	33494022	24711016	31093014	28097018	29605006	27640998		33.2	33.2	33.2	68.561	0	56.019	439560000	54	0.159931	0.20158
Q9D8C4	Q9D8C4	Interferon-induced 35 kDa protein homolog	Ifi35	sp|Q9D8C4|IN35_MOUSE Interferon-induced 35 kDa protein homolog OS=Mus musculus OX=10090 GN=Ifi35 PE=1 SV=3	8	8	0.0191924	1.22754	56346020	59067012	73598984	64145004	61843972	47848000	53022976	48902004	61759000	45500008		39.5	39.5	39.5	31.875	0	68.522	871010000	70	0.160526	0.295767
Q8C996	Q8C996	Transmembrane protein 163	Tmem163	sp|Q8C996|TM163_MOUSE Transmembrane protein 163 OS=Mus musculus OX=10090 GN=Tmem163 PE=1 SV=1	1	1	0.0192267	0.370388	1.6504e+06	522059	921384	253999	455462	1.418e+06	2.3353e+06	1840836	1185300	1.82342e+06		9	9	9	31.193	0	6.8336	8336100	5	0.160487	-1.43289
Q9R1J0	Q9R1J0	Sterol-4-alpha-carboxylate 3-dehydrogenase, decarboxylating	Nsdhl	sp|Q9R1J0|NSDHL_MOUSE Sterol-4-alpha-carboxylate 3-dehydrogenase, decarboxylating OS=Mus musculus OX=10090 GN=Nsdhl PE=1 SV=1	10	10	0.0192273	0.794615	23262000	28613018	33675000	32178980	29822008	32883000	33215020	40685016	39971016	38226008		38.1	38.1	38.1	40.685	0	48.402	492950000	66	0.160182	-0.331673
Q8CID0	Q8CID0	Cysteine-rich protein 2-binding protein	Csrp2bp	sp|Q8CID0|CSR2B_MOUSE Cysteine-rich protein 2-binding protein OS=Mus musculus OX=10090 GN=Kat14 PE=1 SV=2	2	2	0.0192732	1.4556	20392996	19861000	17907006	19176990	27016008	14864002	9328203	16687999	15056007	16506010		3.1	3.1	3.1	88.216	0.0055799	2.3186	256230000	3	0.160303	0.541618
Q91W98	Q91W98	Solute carrier family 15 member 4	Slc15a4	sp|Q91W98|S15A4_MOUSE Solute carrier family 15 member 4 OS=Mus musculus OX=10090 GN=Slc15a4 PE=1 SV=1	2	2	0.0194882	0.715568	4958998	4.8126e+06	4234700	5111700	3.96e+06	4834397	6582898	8.1362e+06	7.9103e+06	5.3239e+06		3.5	3.5	3.5	62.255	0.00046447	5.3209	80888000	15	0.16186	-0.48284
Q5SFM8	Q5SFM8	RNA-binding protein 27	Rbm27	sp|Q5SFM8|RBM27_MOUSE RNA-binding protein 27 OS=Mus musculus OX=10090 GN=Rbm27 PE=1 SV=3	15	14	0.019581	1.11447	24547004	25930988	25362998	29820982	26823006	25175014	23855998	22896014	23580996	23164008		21.2	21.2	20.1	118.55	0	45.153	379480000	60	0.162189	0.156359
Q9CQZ0;Q921I0	Q9CQZ0;Q921I0	ORM1-like protein 2;ORM1-like protein 1	Ormdl2;Ormdl1	sp|Q9CQZ0|ORML2_MOUSE ORM1-like protein 2 OS=Mus musculus OX=10090 GN=Ormdl2 PE=1 SV=1;sp|Q921I0|ORML1_MOUSE ORM1-like protein 1 OS=Mus musculus OX=10090 GN=Ormdl1 PE=2 SV=1	2	1	0.0197012	1.68	4251602	2.8856e+06	4701501	3541399	3986199	2.0264e+06	2.9692e+06	2.4087e+06	3181102	1319741		17	17	9.8	17.389	0	14.616	46866000	9	0.162923	0.748461
Q91VX2	Q91VX2	Ubiquitin-associated protein 2	Ubap2	sp|Q91VX2|UBAP2_MOUSE Ubiquitin-associated protein 2 OS=Mus musculus OX=10090 GN=Ubap2 PE=1 SV=1	12	12	0.0197098	1.38774	36344996	34918020	29089994	27388004	28906014	30495982	25893988	18008000	20371008	19603002		20.3	20.3	20.3	117.96	0	94.491	384550000	85	0.162744	0.47274
Q6ZPJ3	Q6ZPJ3	E2/E3 hybrid ubiquitin-protein ligase UBE2O	Ube2o	sp|Q6ZPJ3|UBE2O_MOUSE (E3-independent) E2 ubiquitin-conjugating enzyme UBE2O OS=Mus musculus OX=10090 GN=Ube2o PE=1 SV=3	10	10	0.0197168	1.1373	19171008	18927002	19246992	20866012	19180008	18025008	14840008	18594008	17874012	16522997		12	12	12	140.83	0	58.427	275320000	46	0.162522	0.185619
Q9QYF9	Q9QYF9	Protein NDRG3	Ndrg3	sp|Q9QYF9|NDRG3_MOUSE Protein NDRG3 OS=Mus musculus OX=10090 GN=Ndrg3 PE=1 SV=1	4	4	0.0197593	1.17201	7991900	7643201	8840304	8.0099e+06	9233296	7.3789e+06	7.5687e+06	7100302	7.5337e+06	6.0454e+06		19.5	19.5	19.5	41.555	0	16.471	113960000	10	0.162667	0.228983
Q3TDQ1	Q3TDQ1	Dolichyl-diphosphooligosaccharide--protein glycosyltransferase subunit STT3B	Stt3b	sp|Q3TDQ1|STT3B_MOUSE Dolichyl-diphosphooligosaccharide--protein glycosyltransferase subunit STT3B OS=Mus musculus OX=10090 GN=Stt3b PE=1 SV=2	9	7	0.0199296	0.899209	32235996	29637980	31372020	31505982	27044990	34960980	32844982	33845008	35100984	31845018		12.2	10.6	10.6	93.245	0	29.66	462580000	47	0.163933	-0.153271
Q9DCT6	Q9DCT6	Chromatin complexes subunit BAP18	Bap18	sp|Q9DCT6|BAP18_MOUSE Chromatin complexes subunit BAP18 OS=Mus musculus OX=10090 GN=Bap18 PE=1 SV=1	3	3	0.0201217	1.23063	8048798	8579800	7570801	9665906	8539898	5679799	7.8302e+06	7.4411e+06	7.3e+06	6328999		33.9	33.9	33.9	17.996	0	15.139	114160000	19	0.165082	0.299402
Q91YE6	Q91YE6	Importin-9	Ipo9	sp|Q91YE6|IPO9_MOUSE Importin-9 OS=Mus musculus OX=10090 GN=Ipo9 PE=1 SV=3	18	18	0.0201791	1.1582	76896008	71460984	65981980	65595976	72052960	67300960	66637984	58478968	56408032	55579968		24.8	24.8	24.8	116.05	0	140.95	947800000	125	0.165177	0.211889
P62751	P62751	60S ribosomal protein L23a	Rpl23a	sp|P62751|RL23A_MOUSE 60S ribosomal protein L23a OS=Mus musculus OX=10090 GN=Rpl23a PE=1 SV=1	10	10	0.0203007	1.11001	899609856	1061100352	928459776	1052699840	979899904	876609664	842200000	882430528	916979392	908150464		44.2	44.2	44.2	17.695	0	46.384	13484000000	105	0.16597	0.150577
Q91W89	Q91W89	Alpha-mannosidase 2C1	Man2c1	sp|Q91W89|MA2C1_MOUSE Alpha-mannosidase 2C1 OS=Mus musculus OX=10090 GN=Man2c1 PE=1 SV=1	7	7	0.0203427	0.816632	3.9632e+06	4.0919e+06	3092301	4188602	3.5832e+06	4.9742e+06	4441398	5024098	3980101	4691002		9.2	9.2	9.2	115.69	0	11.256	57740000	19	0.165922	-0.292242
Q9R0L7	Q9R0L7	A-kinase anchor protein 8-like	Akap8l	sp|Q9R0L7|AKP8L_MOUSE A-kinase anchor protein 8-like OS=Mus musculus OX=10090 GN=Akap8l PE=1 SV=1	4	4	0.0203631	0.837975	4.4308e+06	4291103	4492202	4.7301e+06	5355198	5.9596e+06	5722702	5.4068e+06	6.0812e+06	4.6693e+06		10.3	10.3	10.3	71.453	0	13.098	73857000	14	0.16577	-0.255021
Q9D1C1	Q9D1C1	Ubiquitin-conjugating enzyme E2 C	Ube2c	sp|Q9D1C1|UBE2C_MOUSE Ubiquitin-conjugating enzyme E2 C OS=Mus musculus OX=10090 GN=Ube2c PE=1 SV=1	6	6	0.020379	1.65076	20217992	12457003	12547000	14043996	16476991	13040998	12822998	7234103	6806999	7.2443e+06		60.9	60.9	60.9	19.606	0	28.063	173950000	31	0.165575	0.723133
Q8R003	Q8R003	Muscleblind-like protein 3	Mbnl3	sp|Q8R003|MBNL3_MOUSE Muscleblind-like protein 3 OS=Mus musculus OX=10090 GN=Mbnl3 PE=2 SV=1	2	1	0.0204113	1.46384	1.7177e+06	1.8947e+06	2.6118e+06	2.5674e+06	1.9716e+06	1.0282e+06	1.4102e+06	1.5499e+06	1.9355e+06	1.4717e+06		5	2.9	2.9	37.57	0.00084069	3.1602	27632000	10	0.165565	0.549756
Q80SW1	Q80SW1	Putative adenosylhomocysteinase 2	Ahcyl1	sp|Q80SW1|SAHH2_MOUSE S-adenosylhomocysteine hydrolase-like protein 1 OS=Mus musculus OX=10090 GN=Ahcyl1 PE=1 SV=1	10	5	0.0204462	0.798083	5850998	4960703	4907000	6.0476e+06	6803796	6.3964e+06	8044298	7.4516e+06	7478998	6.312e+06		23.6	23.6	12.6	58.951	0	41.939	89545000	19	0.165621	-0.32539
P54775	P54775	26S protease regulatory subunit 6B	Psmc4	sp|P54775|PRS6B_MOUSE 26S proteasome regulatory subunit 6B OS=Mus musculus OX=10090 GN=Psmc4 PE=1 SV=2	23	23	0.0204765	0.919181	307449888	295579968	285570080	291490112	293860096	323720192	325470208	313149984	295329984	347679840		78.5	78.5	78.5	47.408	0	263.32	4496000000	205	0.165596	-0.121579
Q8VCI5	Q8VCI5	Peroxisomal biogenesis factor 19	Pex19	sp|Q8VCI5|PEX19_MOUSE Peroxisomal biogenesis factor 19 OS=Mus musculus OX=10090 GN=Pex19 PE=1 SV=1	2	2	0.0204987	0.178197	214244	931140	2.44725e+06	906100	1.12401e+06	7133799	8875600	7519797	809292	7181397		10.4	10.4	10.4	32.733	0	6.6785	41482000	5	0.165519	-2.48845
Q9JKR6	Q9JKR6	Hypoxia up-regulated protein 1	Hyou1	sp|Q9JKR6|HYOU1_MOUSE Hypoxia up-regulated protein 1 OS=Mus musculus OX=10090 GN=Hyou1 PE=1 SV=1	41	41	0.0205282	0.866676	590830208	583050368	593320192	665439552	679450048	777840320	647720320	705420160	678980416	783169984		50.1	50.1	50.1	111.18	0	323.31	9768300000	407	0.165348	-0.206435
Q8CGF7;Q3B807	Q8CGF7	Transcription elongation regulator 1	Tcerg1	sp|Q8CGF7|TCRG1_MOUSE Transcription elongation regulator 1 OS=Mus musculus OX=10090 GN=Tcerg1 PE=1 SV=2	28	28	0.0206182	1.1134	147890048	152310064	136589952	152319920	157270000	136940016	139950080	142739936	128870016	122190048		26.6	26.6	26.6	123.79	0	89.877	2058900000	205	0.165814	0.154969
P33215	P33215	Protein NEDD1	Nedd1	sp|P33215|NEDD1_MOUSE Protein NEDD1 OS=Mus musculus OX=10090 GN=Nedd1 PE=1 SV=2	6	6	0.0207107	1.23174	4.1321e+06	4936000	3.8319e+06	4810902	5237102	3181001	4002702	3.8994e+06	3.5593e+06	3.9301e+06		13.9	13.9	13.9	71.292	0	15.134	58420000	11	0.165905	0.300697
O54988	O54988	STE20-like serine/threonine-protein kinase	Slk	sp|O54988|SLK_MOUSE STE20-like serine/threonine-protein kinase OS=Mus musculus OX=10090 GN=Slk PE=1 SV=2	11	10	0.0207467	1.3863	6.8684e+06	7.8592e+06	7.5968e+06	10312002	9557804	4982202	6.8002e+06	4932699	7.5881e+06	6224797		12.9	12.2	12.2	141.46	0	14.243	107920000	27	0.165858	0.471235
Q6PFD6;Q91WD7	Q6PFD6;Q91WD7	Kinesin-like protein KIF18B;Kinesin-like protein KIF18A	Kif18b;Kif18a	sp|Q6PFD6|KI18B_MOUSE Kinesin-like protein KIF18B OS=Mus musculus OX=10090 GN=Kif18b PE=2 SV=2;sp|Q91WD7|KI18A_MOUSE Kinesin-like protein KIF18A OS=Mus musculus OX=10090 GN=Kif18a PE=2 SV=1	1	1	0.0207517	1.20695	1.1366e+06	1.408e+06	1.138e+06	1.385e+06	1.4412e+06	1.1063e+06	1.19223e+06	1.0853e+06	943750	1.0506e+06		1.3	1.3	1.3	91.935	0.0047876	2.3478	15619000	3	0.165571	0.271368
P54823	P54823	Probable ATP-dependent RNA helicase DDX6	Ddx6	sp|P54823|DDX6_MOUSE Probable ATP-dependent RNA helicase DDX6 OS=Mus musculus OX=10090 GN=Ddx6 PE=1 SV=1	21	21	0.0207818	1.21943	330300064	283059936	272979904	267349920	261559936	251430144	273849984	222130080	213369872	202820032		58.8	58.8	58.8	54.191	0	179.97	3754100000	171	0.165546	0.286209
Q60996	Q60996	Serine/threonine-protein phosphatase 2A 56 kDa regulatory subunit gamma isoform	Ppp2r5c	sp|Q60996|2A5G_MOUSE Serine/threonine-protein phosphatase 2A 56 kDa regulatory subunit gamma isoform OS=Mus musculus OX=10090 GN=Ppp2r5c PE=1 SV=2	8	8	0.0209863	1.21924	36070992	30617986	27264016	30757998	36767008	29439012	28339996	24999990	23625994	25647014		18.9	18.9	18.9	60.824	0	28.253	418600000	68	0.167022	0.285986
P01881;P01882	P01881;P01882	Ig delta chain C region secreted form;Ig delta chain C region membrane-bound form		sp|P01881|IGHD_MOUSE Ig delta chain C region secreted form OS=Mus musculus OX=10090 PE=1 SV=2;sp|P01882|IGHDM_MOUSE Ig delta chain C region membrane-bound form OS=Mus musculus OX=10090 PE=1 SV=3	3	3	0.0210456	0.145259	11286993	2636500	6309099	449572	604595	18696010	28609008	7016996	16350998	12858003		19.1	19.1	19.1	28.368	0	53.332	159990000	12	0.167298	-2.7833
Q69ZX6;Q8C5W4	Q69ZX6	MORC family CW-type zinc finger protein 2A	Morc2a	sp|Q69ZX6|MOR2A_MOUSE ATPase MORC2A OS=Mus musculus OX=10090 GN=Morc2a PE=1 SV=2	4	4	0.0212009	1.31059	4906397	5.3984e+06	6015003	6275599	6.1657e+06	3.2353e+06	4271699	4.7345e+06	4626002	5267203		4.1	4.1	4.1	117.33	0	7.152	74270000	9	0.168758	0.390211
Q62465	Q62465	Synaptic vesicle membrane protein VAT-1 homolog	Vat1	sp|Q62465|VAT1_MOUSE Synaptic vesicle membrane protein VAT-1 homolog OS=Mus musculus OX=10090 GN=Vat1 PE=1 SV=3	4	4	0.0213467	0.767623	7.8859e+06	7389402	7.6713e+06	7.7438e+06	7.3249e+06	13036998	11591992	8974005	8146303	8611199		12.3	12.3	12.3	43.096	0	7.6284	128460000	17	0.169744	-0.38153
Q8BG30	Q8BG30	Negative elongation factor A	Nelfa	sp|Q8BG30|NELFA_MOUSE Negative elongation factor A OS=Mus musculus OX=10090 GN=Nelfa PE=1 SV=1	13	13	0.0213548	1.15214	29432006	28008008	34068980	29763988	30267994	28761994	28238006	23492002	25068998	26055010		46.6	46.6	46.6	57.584	0	79.925	414100000	59	0.169453	0.204322
Q8QZS1	Q8QZS1	3-hydroxyisobutyryl-CoA hydrolase, mitochondrial	Hibch	sp|Q8QZS1|HIBCH_MOUSE 3-hydroxyisobutyryl-CoA hydrolase, mitochondrial OS=Mus musculus OX=10090 GN=Hibch PE=1 SV=1	7	7	0.0213865	0.64388	12324005	13139001	13980991	6821503	15432995	16377999	15889998	20450992	20173004	20058010		24.9	24.9	24.9	43.037	0	28.739	224980000	27	0.169623	-0.635136
Q3UDF0	Q3UDF0		Slc2a6	sp|Q3UDF0|GTR6_MOUSE Solute carrier family 2, facilitated glucose transporter member 6 OS=Mus musculus OX=10090 GN=Slc2a6 PE=1 SV=1	5	5	0.0214737	0.691737	3.1965e+06	3214199	2.119e+06	2657901	3.1891e+06	3.1448e+06	4135700	5742202	4.3051e+06	3623901		17.9	17.9	17.9	54.433	0	18.511	48383000	25	0.170072	-0.531705
Q52KI8	Q52KI8	Serine/arginine repetitive matrix protein 1	Srrm1	sp|Q52KI8|SRRM1_MOUSE Serine/arginine repetitive matrix protein 1 OS=Mus musculus OX=10090 GN=Srrm1 PE=1 SV=2	14	14	0.0215529	1.17316	92011008	111689968	110590016	116220072	101929936	83363032	84213992	102710056	92189032	91141008		20.5	20.5	20.5	106.86	0	107.68	1446100000	101	0.170597	0.230402
Q9ERK4	Q9ERK4	Exportin-2	Cse1l	sp|Q9ERK4|XPO2_MOUSE Exportin-2 OS=Mus musculus OX=10090 GN=Cse1l PE=1 SV=1	45	45	0.0215903	1.17014	585180224	524409920	519820320	527339680	508740160	515369664	503869856	449369856	406009728	411749952		51.5	51.5	51.5	110.45	0	323.31	7267000000	380	0.1706	0.226681
Q9JL16	Q9JL16	Interferon-stimulated gene 20 kDa protein	Isg20	sp|Q9JL16|ISG20_MOUSE Interferon-stimulated gene 20 kDa protein OS=Mus musculus OX=10090 GN=Isg20 PE=1 SV=1	7	7	0.0216452	1.27262	50353024	71428024	79188032	70059000	63430968	48696972	47150020	57463028	54015016	53203016		28.3	28.3	28.3	32.503	0	31.082	903480000	51	0.170795	0.347803
Q3UVL4	Q3UVL4	Vacuolar protein sorting-associated protein 51 homolog	Vps51	sp|Q3UVL4|VPS51_MOUSE Vacuolar protein sorting-associated protein 51 homolog OS=Mus musculus OX=10090 GN=Vps51 PE=1 SV=2	4	4	0.0218166	1.16978	5.1723e+06	5.8115e+06	5790803	5.8853e+06	5529501	4.184e+06	4.5731e+06	5.4073e+06	4641802	5384903		6.9	6.9	6.9	86.186	0	8.7847	78204000	7	0.17173	0.226235
P29341	P29341	Polyadenylate-binding protein 1	Pabpc1	sp|P29341|PABP1_MOUSE Polyadenylate-binding protein 1 OS=Mus musculus OX=10090 GN=Pabpc1 PE=1 SV=2	36	36	0.021884	1.11294	1122299264	1290399872	1397799552	1220500608	1260099328	1102500096	1093900544	1148900480	1131099648	1163399808		65.4	65.4	65.4	70.67	0	323.31	17566000000	399	0.171908	0.154371
Q6P1B1;E9Q286	Q6P1B1	Xaa-Pro aminopeptidase 1	Xpnpep1	sp|Q6P1B1|XPP1_MOUSE Xaa-Pro aminopeptidase 1 OS=Mus musculus OX=10090 GN=Xpnpep1 PE=1 SV=1	17	17	0.0219119	0.901231	59356028	52273000	54451024	52613984	50918968	61966984	62786028	61984028	56016016	56355036		42.2	42.2	42.2	69.59	0	72.186	833000000	107	0.171908	-0.150031
P11031	P11031	Activated RNA polymerase II transcriptional coactivator p15	Sub1	sp|P11031|TCP4_MOUSE Activated RNA polymerase II transcriptional coactivator p15 OS=Mus musculus OX=10090 GN=Sub1 PE=1 SV=3	11	11	0.0219663	0.836448	343800064	358830176	293110080	346099936	378819872	483189824	399560096	422109984	375729920	378149856		61.4	61.4	61.4	14.427	0	95.542	5479700000	125	0.171965	-0.257652
Q8BHG9	Q8BHG9	CGG triplet repeat-binding protein 1	Cggbp1	sp|Q8BHG9|CGBP1_MOUSE CGG triplet repeat-binding protein 1 OS=Mus musculus OX=10090 GN=Cggbp1 PE=1 SV=1	3	3	0.0220262	1.2457	16440000	15264006	18785006	16903990	19998988	13233996	17099000	11757995	14087995	14172996		25.1	25.1	25.1	18.761	0	16.146	235760000	19	0.172085	0.316961
Q8C551	Q8C551	RAD51-associated protein 1	Rad51ap1	sp|Q8C551|R51A1_MOUSE RAD51-associated protein 1 OS=Mus musculus OX=10090 GN=Rad51ap1 PE=1 SV=2	3	3	0.0221246	2.93061	8086898	7723305	4833803	4.2445e+06	5.006e+06	3.5628e+06	3.839e+06	2.2868e+06	532333	1.7823e+06		12.5	12.5	12.5	36.227	0	8.8995	56584000	12	0.17272	1.5512
Q923D4	Q923D4	Splicing factor 3B subunit 5	Sf3b5	sp|Q923D4|SF3B5_MOUSE Splicing factor 3B subunit 5 OS=Mus musculus OX=10090 GN=Sf3b5 PE=1 SV=1	3	3	0.0221354	1.7986	21119988	19974996	35972984	19651994	22355986	14457001	20380006	10789002	15277007	7294299		39.5	39.5	39.5	10.119	0	8.1113	289400000	16	0.172472	0.846873
Q9WUD1	Q9WUD1	STIP1 homology and U box-containing protein 1	Stub1	sp|Q9WUD1|CHIP_MOUSE STIP1 homology and U box-containing protein 1 OS=Mus musculus OX=10090 GN=Stub1 PE=1 SV=1	3	3	0.0223542	1.48107	9455297	9531405	14799001	10811005	10871993	6.7944e+06	4.9296e+06	9145605	8686896	8.2666e+06		12.2	12.2	12.2	34.909	0	28.649	147170000	16	0.173757	0.566636
Q8R080	Q8R080	G2 and S phase-expressed protein 1	Gtse1	sp|Q8R080|GTSE1_MOUSE G2 and S phase-expressed protein 1 OS=Mus musculus OX=10090 GN=Gtse1 PE=1 SV=2	10	10	0.022355	2.71676	12574999	17734992	10287994	14304996	11972996	6751404	7.8368e+06	4811697	1.29613e+06	8.0469e+06		19.6	19.6	19.6	78.751	0	20.055	130300000	27	0.173453	1.44188
Q91VY6	Q91VY6	Cytohesin-interacting protein	Cytip	sp|Q91VY6|CYTIP_MOUSE Cytohesin-interacting protein OS=Mus musculus OX=10090 GN=Cytip PE=1 SV=1	4	4	0.0223863	0.728113	6.0223e+06	7.8746e+06	9420896	7824301	8030102	8856799	8575400	13086992	11088004	12446006		21.2	21.2	21.2	40.142	0	17.961	133930000	31	0.173471	-0.457765
Q8R4N0	Q8R4N0	Citrate lyase subunit beta-like protein, mitochondrial	Clybl	sp|Q8R4N0|CLYBL_MOUSE Citramalyl-CoA lyase, mitochondrial OS=Mus musculus OX=10090 GN=Clybl PE=1 SV=2	6	6	0.0225865	0.717156	3.8804e+06	5944603	4764002	4306499	4.055e+06	5.3114e+06	5.459e+06	6.0028e+06	6634298	8760895		26	26	26	37.548	0	17.748	81204000	16	0.175035	-0.479642
Q5SW19	Q5SW19	Clustered mitochondria protein homolog	Cluh	sp|Q5SW19|CLU_MOUSE Clustered mitochondria protein homolog OS=Mus musculus OX=10090 GN=Cluh PE=1 SV=2	26	26	0.0225963	1.12597	60491028	65209036	60758972	67136992	63575960	57360028	62343008	57885984	54865008	49770008		27.1	27.1	27.1	148.07	0	86.54	885010000	111	0.174778	0.171166
Q8BHJ9	Q8BHJ9	Pre-mRNA-splicing factor SLU7	Slu7	sp|Q8BHJ9|SLU7_MOUSE Pre-mRNA-splicing factor SLU7 OS=Mus musculus OX=10090 GN=Slu7 PE=1 SV=1	4	4	0.02261	1.3011	4.635e+06	5.8063e+06	5746698	7069598	5.123e+06	3981201	5257303	4720597	3830498	3.9692e+06		11.6	11.6	11.6	68.079	0	12.238	71991000	19	0.17453	0.379733
P70452	P70452	Syntaxin-4	Stx4	sp|P70452|STX4_MOUSE Syntaxin-4 OS=Mus musculus OX=10090 GN=Stx4 PE=1 SV=1	5	5	0.0226327	0.880142	7.4842e+06	6075801	6495401	7443398	6374901	7.6192e+06	8077602	7.5663e+06	7768805	7335099		28.5	28.5	28.5	34.165	0	22.253	103840000	37	0.174407	-0.184192
Q8CG46	Q8CG46	Structural maintenance of chromosomes protein 5	Smc5	sp|Q8CG46|SMC5_MOUSE Structural maintenance of chromosomes protein 5 OS=Mus musculus OX=10090 GN=Smc5 PE=1 SV=1	11	11	0.0227567	1.19725	17162006	21359992	22344994	23323004	21134986	17743998	16488998	19246992	18449998	15797999		12.5	12.5	12.5	128.81	0	52.193	323220000	33	0.175174	0.259727
Q5SUF2	Q5SUF2	Luc7-like protein 3	Luc7l3	sp|Q5SUF2|LC7L3_MOUSE Luc7-like protein 3 OS=Mus musculus OX=10090 GN=Luc7l3 PE=1 SV=1	12	12	0.0228769	1.17391	61809968	66367980	52436004	66114972	63000968	58757028	51695972	55479024	47416008	50298000		29.6	29.6	29.6	51.45	0	92.719	824860000	86	0.176097	0.231321
O35654	O35654	DNA polymerase delta subunit 2	Pold2	sp|O35654|DPOD2_MOUSE DNA polymerase delta subunit 2 OS=Mus musculus OX=10090 GN=Pold2 PE=1 SV=2	13	13	0.0229065	1.33475	53251996	67327032	71265968	65030996	63545036	39088984	38668020	58848996	57516004	48716032		45.6	45.6	45.6	51.354	0	77.386	852960000	71	0.175903	0.416572
O88324	O88324	CD83 antigen	Cd83	sp|O88324|CD83_MOUSE CD83 antigen OS=Mus musculus OX=10090 GN=Cd83 PE=2 SV=1	3	3	0.0229078	1.13136	4698301	4911602	5232500	4.677e+06	4490201	4.3433e+06	4.1909e+06	4.4871e+06	4507700	3.7159e+06		25	25	25	21.312	0	16.068	66173000	21	0.175613	0.178052
P06795;P21447	P06795;P21447	Multidrug resistance protein 1B;Multidrug resistance protein 1A	Abcb1b;Abcb1a	sp|P06795|MDR1B_MOUSE ATP-dependent translocase ABCB1 OS=Mus musculus OX=10090 GN=Abcb1b PE=1 SV=1;sp|P21447|MDR1A_MOUSE ATP-dependent translocase ABCB1 OS=Mus musculus OX=10090 GN=Abcb1a PE=1 SV=3	5	5	0.0229322	0.723428	4.7975e+06	4.2003e+06	3.4316e+06	4.5992e+06	5.4178e+06	7963402	6.5309e+06	5.3936e+06	4814198	6.4394e+06		5.9	5.9	5.9	140.99	0	10.656	77637000	15	0.175469	-0.467078
Q9CQS2	Q9CQS2	H/ACA ribonucleoprotein complex subunit 3	Nop10	sp|Q9CQS2|NOP10_MOUSE H/ACA ribonucleoprotein complex subunit 3 OS=Mus musculus OX=10090 GN=Nop10 PE=3 SV=1	4	4	0.0229855	0.724487	19327008	23109012	17901988	13716996	21968008	24051010	25932016	22302996	25862992	33553012		57.8	57.8	57.8	7.7059	0	14.071	346710000	17	0.175484	-0.464968
Q8K3W0	Q8K3W0	BRCA1-A complex subunit BRE	Bre	sp|Q8K3W0|BABA2_MOUSE BRISC and BRCA1-A complex member 2 OS=Mus musculus OX=10090 GN=Babam2 PE=1 SV=2	3	3	0.0230438	0.831675	7.5663e+06	6855597	8.0515e+06	6.0297e+06	6701099	8089304	7705803	9737605	8806999	7933600		13.8	13.8	13.8	43.544	0	40.199	115670000	22	0.17578	-0.265908
P02340	P02340	Cellular tumor antigen p53	Tp53	sp|P02340|P53_MOUSE Cellular tumor antigen p53 OS=Mus musculus OX=10090 GN=Tp53 PE=1 SV=4	2	2	0.0233413	2.74111	854440	1.8605e+06	1.5754e+06	2.6043e+06	2.4747e+06	1.04816e+06	370703	323494	542199	1.5304e+06		9	9	9	43.458	0.0038038	2.4254	14980000	2	0.178003	1.45476
P45952	P45952	Medium-chain specific acyl-CoA dehydrogenase, mitochondrial	Acadm	sp|P45952|ACADM_MOUSE Medium-chain specific acyl-CoA dehydrogenase, mitochondrial OS=Mus musculus OX=10090 GN=Acadm PE=1 SV=1	12	12	0.0234477	0.862742	41244024	41204020	47286984	50174004	43843988	49953004	53724016	56145024	53674036	45732012		37.3	37.3	37.3	46.481	0	41.176	722270000	77	0.178349	-0.212999
Q63850	Q63850	Nuclear pore glycoprotein p62	Nup62	sp|Q63850|NUP62_MOUSE Nuclear pore glycoprotein p62 OS=Mus musculus OX=10090 GN=Nup62 PE=1 SV=2	10	10	0.0235239	1.24739	61986976	79594968	76185040	79973960	82874024	55664976	51057024	71929984	65208004	61882984		23	23	23	53.254	0	118.42	1018100000	78	0.178496	0.318907
Q8VE65	Q8VE65	Transcription initiation factor TFIID subunit 12	Taf12	sp|Q8VE65|TAF12_MOUSE Transcription initiation factor TFIID subunit 12 OS=Mus musculus OX=10090 GN=Taf12 PE=1 SV=1	1	1	0.0235431	1.27118	2.1436e+06	2504601	2.5162e+06	2.2507e+06	2656099	1.4709e+06	1.9669e+06	2361900	1.956e+06	1820400		6.8	6.8	6.8	17.875	0.003816	2.4653	31967000	10	0.178266	0.346163
Q9CT10	Q9CT10	Ran-binding protein 3	Ranbp3	sp|Q9CT10|RANB3_MOUSE Ran-binding protein 3 OS=Mus musculus OX=10090 GN=Ranbp3 PE=1 SV=2	16	16	0.0235951	1.10291	61881024	62900016	61036976	67035000	66073028	57727020	57177028	55035004	64689968	54871028		38.1	38.1	38.1	52.572	0	56.743	874000000	78	0.178399	0.14132
Q9EQG9	Q9EQG9	Collagen type IV alpha-3-binding protein	Col4a3bp	sp|Q9EQG9|CERT_MOUSE Ceramide transfer protein OS=Mus musculus OX=10090 GN=Cert1 PE=1 SV=1	3	3	0.0237282	1.22255	2287399	1.9038e+06	1.904e+06	2.5191e+06	1.7605e+06	1.6748e+06	1.5669e+06	1.6039e+06	1.7551e+06	1822601		5.8	5.8	5.8	71.11	0.0004258	3.4151	26865000	6	0.179116	0.289895
Q8BS95	Q8BS95	Golgi pH regulator	Gpr89a	sp|Q8BS95|GPHR_MOUSE Golgi pH regulator OS=Mus musculus OX=10090 GN=Gpr89 PE=1 SV=2	1	1	0.0237284	0.761305	487030	306020	358520	415370	488420	487480	578860	537360	486750	574320		5.9	5.9	5.9	52.734	0.00045537	4.8345	6756000	7	0.178825	-0.393454
P13405	P13405	Retinoblastoma-associated protein	Rb1	sp|P13405|RB_MOUSE Retinoblastoma-associated protein OS=Mus musculus OX=10090 GN=Rb1 PE=1 SV=2	12	12	0.023759	1.3895	25889984	32724010	41483000	41231976	28570982	21606008	21283008	24460994	31234002	22751990		19.1	19.1	19.1	105.37	0	41.993	445170000	47	0.178814	0.47457
Q9D8I1	Q9D8I1	Marginal zone B- and B1-cell-specific protein	Mzb1	sp|Q9D8I1|MZB1_MOUSE Marginal zone B- and B1-cell-specific protein OS=Mus musculus OX=10090 GN=Mzb1 PE=1 SV=2	7	7	0.0239737	0.693034	316270080	197859904	242599936	243310112	327689888	463680288	436849888	284309984	323920128	405860000		44.7	44.7	44.7	20.58	0	183.89	4685700000	90	0.180135	-0.529002
Q0VBD2	Q0VBD2	Protein MCM10 homolog	Mcm10	sp|Q0VBD2|MCM10_MOUSE Protein MCM10 homolog OS=Mus musculus OX=10090 GN=Mcm10 PE=1 SV=1	5	5	0.0239826	2.67971	1.3147e+06	3.0479e+06	5.849e+06	2.8558e+06	4.0946e+06	1.497e+06	423445	1.34116e+06	1.32156e+06	1.7653e+06		7.3	7.3	7.3	98.405	0	6.8426	38517000	8	0.179885	1.42208
P24369	P24369	Peptidyl-prolyl cis-trans isomerase B	Ppib	sp|P24369|PPIB_MOUSE Peptidyl-prolyl cis-trans isomerase B OS=Mus musculus OX=10090 GN=Ppib PE=1 SV=2	15	15	0.0240001	0.839246	767249984	675869952	607090240	759030336	734939712	985700096	845700160	763110400	777110528	853269632		58.8	58.8	58.8	23.713	0	82.729	11141000000	220	0.179669	-0.252834
P17918	P17918	Proliferating cell nuclear antigen	Pcna	sp|P17918|PCNA_MOUSE Proliferating cell nuclear antigen OS=Mus musculus OX=10090 GN=Pcna PE=1 SV=2	16	16	0.0240113	1.4074	1209900416	880830208	653960320	830700480	842029632	753119808	719379712	544680128	532779776	561520000		75.1	75.1	75.1	28.785	0	166.48	10764000000	235	0.179475	0.493033
P47226	P47226	Testin	Tes	sp|P47226|TES_MOUSE Testin OS=Mus musculus OX=10090 GN=Tes PE=1 SV=1	8	8	0.0241418	0.853318	15545007	13119005	14043996	15321000	14803991	20098996	17489990	16959012	15245008	15797999		24.8	24.8	24.8	47.983	0	17.142	223870000	46	0.180027	-0.228845
Q9Z1G3	Q9Z1G3	V-type proton ATPase subunit C 1	Atp6v1c1	sp|Q9Z1G3|VATC1_MOUSE V-type proton ATPase subunit C 1 OS=Mus musculus OX=10090 GN=Atp6v1c1 PE=1 SV=4	12	12	0.0241863	0.905732	33508018	28390998	29953984	29660010	31240980	34025996	33157020	35895024	34145008	31328004		37.7	37.7	37.7	43.887	0	56.741	462780000	76	0.180302	-0.142843
Q80U78	Q80U78	Pumilio homolog 1	Pum1	sp|Q80U78|PUM1_MOUSE Pumilio homolog 1 OS=Mus musculus OX=10090 GN=Pum1 PE=1 SV=2	11	8	0.0242051	1.31263	16502999	17259004	20516988	17412998	13995009	13367991	10090997	12075994	15905993	14104003		13.8	13.8	11.5	126.62	0	86.979	222330000	42	0.180188	0.392461
P62073	P62073	Mitochondrial import inner membrane translocase subunit Tim10	Timm10	sp|P62073|TIM10_MOUSE Mitochondrial import inner membrane translocase subunit Tim10 OS=Mus musculus OX=10090 GN=Timm10 PE=1 SV=1	2	2	0.024308	1.3114	6.2241e+06	5506703	6.1418e+06	6498201	7.3958e+06	3.9778e+06	5.5447e+06	4.809e+06	6.1162e+06	4.0208e+06		15.6	15.6	15.6	10.333	0	39.187	79349000	11	0.180776	0.391105
P45700	P45700	Mannosyl-oligosaccharide 1,2-alpha-mannosidase IA	Man1a1	sp|P45700|MA1A1_MOUSE Mannosyl-oligosaccharide 1,2-alpha-mannosidase IA OS=Mus musculus OX=10090 GN=Man1a1 PE=1 SV=1	15	15	0.0243438	0.79091	41410012	35943984	34795992	40377008	47923020	63114016	47069988	50631992	43252024	49774020		36.2	36.2	36.2	73.275	0	91.272	650170000	88	0.180801	-0.338415
Q61735	Q61735	Leukocyte surface antigen CD47	Cd47	sp|Q61735|CD47_MOUSE Leukocyte surface antigen CD47 OS=Mus musculus OX=10090 GN=Cd47 PE=1 SV=2	4	4	0.0243662	0.868638	31152018	28345016	31964008	31840008	28442994	30990988	34199988	38513024	38481008	32905004		13.5	13.5	13.5	33.097	0	25.824	479760000	46	0.1807	-0.203172
Q76N33	Q76N33	AMSH-like protease	Stambpl1	sp|Q76N33|STALP_MOUSE AMSH-like protease OS=Mus musculus OX=10090 GN=Stambpl1 PE=1 SV=1	2	2	0.0244855	0.530667	848925	768430	1053800	1.59871e+06	2.5536e+06	2.2326e+06	2.8575e+06	2.0857e+06	2.36965e+06	2.115e+06		8.5	8.5	8.5	49.639	0.0093186	1.9632	19967000	3	0.181278	-0.91412
Q62393	Q62393	Tumor protein D52	Tpd52	sp|Q62393|TPD52_MOUSE Tumor protein D52 OS=Mus musculus OX=10090 GN=Tpd52 PE=1 SV=2	8	8	0.0245853	0.73048	20745010	18761006	15514005	16340992	15999995	29717984	29678996	19005988	23746996	19066994		58	58	58	24.313	0	79.209	292270000	57	0.181528	-0.453083
Q9ERU9	Q9ERU9	E3 SUMO-protein ligase RanBP2	Ranbp2	sp|Q9ERU9|RBP2_MOUSE E3 SUMO-protein ligase RanBP2 OS=Mus musculus OX=10090 GN=Ranbp2 PE=1 SV=2	71	71	0.0246866	1.14759	248870096	285210144	324030208	296440128	277920032	238120096	233160032	266679904	259510160	247769968		34.9	34.9	34.9	341.12	0	323.31	4042700000	404	0.182003	0.198609
Q9DCT1	Q9DCT1	1,5-anhydro-D-fructose reductase	Akr1e2	sp|Q9DCT1|AKCL2_MOUSE 1,5-anhydro-D-fructose reductase OS=Mus musculus OX=10090 GN=Akr1e2 PE=1 SV=1	2	2	0.0248154	0.733983	3.5075e+06	3739499	2.9645e+06	2.5439e+06	2.5555e+06	3948701	4193001	3486101	3722998	5.522e+06		11	11	11	34.46	0.00046404	5.2983	52554000	3	0.182715	-0.446181
Q69ZK6	Q69ZK6	Probable JmjC domain-containing histone demethylation protein 2C	Jmjd1c	sp|Q69ZK6|JHD2C_MOUSE Probable JmjC domain-containing histone demethylation protein 2C OS=Mus musculus OX=10090 GN=Jmjd1c PE=1 SV=3	3	3	0.024855	1.89548	3148200	2444900	1.2312e+06	2269701	1.8932e+06	1.4477e+06	1.4043e+06	624435	887600	1.477e+06		2.5	2.5	2.5	260.64	0	9.7396	19700000	8	0.182737	0.922562
Q8C863;Q8BZZ3	Q8C863	E3 ubiquitin-protein ligase Itchy	Itch	sp|Q8C863|ITCH_MOUSE E3 ubiquitin-protein ligase Itchy OS=Mus musculus OX=10090 GN=Itch PE=1 SV=2	12	12	0.0250137	1.2838	10483999	8651503	10208004	7602999	9280303	7.7522e+06	8809899	5833997	6651397	7.0687e+06		19.7	19.7	19.7	98.992	0	22.316	119130000	25	0.183941	0.360424
Q62432;Q9JIW5;P97454;P70340	Q62432	Mothers against decapentaplegic homolog 2	Smad2	sp|Q62432|SMAD2_MOUSE Mothers against decapentaplegic homolog 2 OS=Mus musculus OX=10090 GN=Smad2 PE=1 SV=2	5	3	0.0250834	1.26503	2.9417e+06	3.0032e+06	4332402	3.2622e+06	3.7904e+06	2.3701e+06	2520299	2.8971e+06	2954499	2.8572e+06		12.2	12.2	7.1	52.265	0	11.638	53506000	5	0.184257	0.339169
Q80X95;Q6NTA4	Q80X95;Q6NTA4	Ras-related GTP-binding protein A;Ras-related GTP-binding protein B	Rraga;Rragb	sp|Q80X95|RRAGA_MOUSE Ras-related GTP-binding protein A OS=Mus musculus OX=10090 GN=Rraga PE=1 SV=1;sp|Q6NTA4|RRAGB_MOUSE Ras-related GTP-binding protein B OS=Mus musculus OX=10090 GN=Rragb PE=1 SV=1	6	6	0.0251512	0.834577	16940994	17021006	14653993	20416008	18362006	18539000	23188000	21118004	21459996	20081998		22	22	22	36.566	0	12.038	277150000	23	0.184428	-0.260883
Q9Z2D6	Q9Z2D6	Methyl-CpG-binding protein 2	Mecp2	sp|Q9Z2D6|MECP2_MOUSE Methyl-CpG-binding protein 2 OS=Mus musculus OX=10090 GN=Mecp2 PE=1 SV=1	7	7	0.0253155	0.575896	9153697	5.6882e+06	4518798	7.3391e+06	8.1238e+06	15466002	18670988	8549805	9651004	9294006		21.5	21.5	21.5	52.307	0	20.654	131730000	24	0.185412	-0.79612
Q9JKV1	Q9JKV1	Proteasomal ubiquitin receptor ADRM1	Adrm1	sp|Q9JKV1|ADRM1_MOUSE Proteasomal ubiquitin receptor ADRM1 OS=Mus musculus OX=10090 GN=Adrm1 PE=1 SV=2	6	6	0.0253771	1.10548	35342008	37813988	41481028	39964992	36451008	34164016	33083982	32839988	36014004	36590012		18.9	18.9	18.9	42.06	0	34.644	536600000	39	0.185626	0.144676
Q6ZWY3	Q6ZWY3	40S ribosomal protein S27-like	Rps27l	sp|Q6ZWY3|RS27L_MOUSE 40S ribosomal protein S27-like OS=Mus musculus OX=10090 GN=Rps27l PE=1 SV=3	5	3	0.0254365	1.21235	91006032	124139936	120720024	125299920	112460008	92244992	90174016	100550000	103950048	84401024		40.5	15.5	15.5	9.4771	0	9.4978	1545200000	28	0.18582	0.2778
A2RSJ4	A2RSJ4	UHRF1-binding protein 1-like	Uhrf1bp1l	sp|A2RSJ4|UH1BL_MOUSE UHRF1-binding protein 1-like OS=Mus musculus OX=10090 GN=Uhrf1bp1l PE=1 SV=2	1	1	0.0254926	1.19514	1736401	2.172e+06	1.8367e+06	1.8252e+06	1.8797e+06	1.6539e+06	1.8548e+06	1.6124e+06	1.4032e+06	1.4043e+06		1.4	1.4	1.4	161.94	0.00084051	3.1584	25319000	10	0.186007	0.257176
Q8VDQ1	Q8VDQ1	Prostaglandin reductase 2	Ptgr2	sp|Q8VDQ1|PTGR2_MOUSE Prostaglandin reductase 2 OS=Mus musculus OX=10090 GN=Ptgr2 PE=1 SV=2	2	2	0.0255864	0.614008	1.971e+06	906758	1.6207e+06	1255900	920969	2.2206e+06	1.5756e+06	1.819e+06	2278200	2.6477e+06		14.5	14.5	14.5	38.015	0	14.853	22093000	10	0.186343	-0.70367
Q8BYB9	Q8BYB9	Protein O-glucosyltransferase 1	Poglut1	sp|Q8BYB9|PGLT1_MOUSE Protein O-glucosyltransferase 1 OS=Mus musculus OX=10090 GN=Poglut1 PE=1 SV=2	4	4	0.0257044	0.806652	4725099	4.2078e+06	5.5386e+06	4.7938e+06	4991201	5031503	5.2316e+06	6948396	6409304	6581001		11.2	11.2	11.2	46.379	0	13.351	81283000	15	0.186782	-0.309982
Q9EPQ7	Q9EPQ7	StAR-related lipid transfer protein 5	Stard5	sp|Q9EPQ7|STAR5_MOUSE StAR-related lipid transfer protein 5 OS=Mus musculus OX=10090 GN=Stard5 PE=1 SV=2	3	3	0.0257045	0.74271	2749801	2802501	2.6857e+06	3309702	2920900	4670500	3.5945e+06	5228102	3.2094e+06	3.143e+06		16.9	16.9	16.9	23.922	0	6.5127	50195000	6	0.186478	-0.429129
Q9CYI4	Q9CYI4	Putative RNA-binding protein Luc7-like 1	Luc7l	sp|Q9CYI4|LUC7L_MOUSE Putative RNA-binding protein Luc7-like 1 OS=Mus musculus OX=10090 GN=Luc7l PE=1 SV=2	5	2	0.0257048	1.98907	7676701	9103997	7714896	5821700	7987696	5863698	3.0695e+06	1.6285e+06	5142202	5.3429e+06		15.1	7	7	43.934	0.00023736	5.8284	81412000	7	0.186175	0.992097
Q9EQ28	Q9EQ28	DNA polymerase delta subunit 3	Pold3	sp|Q9EQ28|DPOD3_MOUSE DNA polymerase delta subunit 3 OS=Mus musculus OX=10090 GN=Pold3 PE=1 SV=2	9	9	0.0257338	1.35055	18141004	23288986	28833990	23335988	22458010	12962992	15587998	19664988	20190986	17709992		27.7	27.7	27.7	50.835	0	36.801	308240000	36	0.186139	0.433544
Q9D6N1	Q9D6N1	Carbonic anhydrase 13	Ca13	sp|Q9D6N1|CAH13_MOUSE Carbonic anhydrase 13 OS=Mus musculus OX=10090 GN=Ca13 PE=1 SV=1	3	3	0.0257671	1.33411	9468494	9931104	7.2198e+06	6975401	6.3031e+06	6384204	6941400	5856400	5258902	5174801		16.4	16.4	16.4	29.522	0.00023878	5.9773	98700000	8	0.18611	0.415874
Q01965	Q01965	T-lymphocyte surface antigen Ly-9	Ly9	sp|Q01965|LY9_MOUSE T-lymphocyte surface antigen Ly-9 OS=Mus musculus OX=10090 GN=Ly9 PE=1 SV=2	14	14	0.025828	0.838727	38779012	29549012	27458012	29568980	28384992	38727008	36515012	34405016	36037008	36289012		31.7	31.7	31.7	73.142	0	76.222	491620000	69	0.186171	-0.253727
Q9CX00	Q9CX00	IST1 homolog	Ist1	sp|Q9CX00|IST1_MOUSE IST1 homolog OS=Mus musculus OX=10090 GN=Ist1 PE=1 SV=1	9	9	0.0258919	0.841359	17986990	14007003	13269999	15255008	15629001	19406996	19497006	17043998	18079996	16214989		27.9	27.9	27.9	39.468	0	17.737	237590000	43	0.186174	-0.249207
Q9D211	Q9D211	CDKN2AIP N-terminal-like protein	Cdkn2aipnl	sp|Q9D211|C2AIL_MOUSE CDKN2AIP N-terminal-like protein OS=Mus musculus OX=10090 GN=Cdkn2aipnl PE=3 SV=1	2	2	0.0259317	1.65989	3042000	3.1188e+06	5526198	3.6933e+06	5139103	2.5176e+06	3.9583e+06	2.0539e+06	2.1852e+06	1.7657e+06		21.6	21.6	21.6	13.209	0	26.902	52926000	10	0.186029	0.731085
Q9CXR1	Q9CXR1	Dehydrogenase/reductase SDR family member 7	Dhrs7	sp|Q9CXR1|DHRS7_MOUSE Dehydrogenase/reductase SDR family member 7 OS=Mus musculus OX=10090 GN=Dhrs7 PE=1 SV=2	7	7	0.0259896	0.779328	11921993	10671005	10742005	14860996	12593000	12751993	13570995	17090004	16715004	17996006		21.6	21.6	21.6	38.167	0	11.688	203890000	29	0.186206	-0.359697
Q9D0R2;Q8BLY2	Q9D0R2	Threonine--tRNA ligase, cytoplasmic	Tars	sp|Q9D0R2|SYTC_MOUSE Threonine--tRNA ligase 1, cytoplasmic OS=Mus musculus OX=10090 GN=Tars1 PE=1 SV=2	29	29	0.0262218	1.08384	220130128	236339904	227589984	236549968	236489936	223749984	195700112	210710112	212169872	226230128		47.1	47.1	47.1	83.355	0	175.37	3271200000	224	0.187589	0.116156
Q8C1Z8	Q8C1Z8	tRNA methyltransferase 10 homolog A	Trmt10a	sp|Q8C1Z8|TM10A_MOUSE tRNA methyltransferase 10 homolog A OS=Mus musculus OX=10090 GN=Trmt10a PE=2 SV=2	2	2	0.0262965	1.34276	2.657e+06	3218698	3402802	3.0905e+06	3268998	2.7154e+06	2.2343e+06	2241100	2973001	1.6662e+06		10.7	10.7	10.7	37.965	0.00044873	4.4659	39020000	10	0.187962	0.425202
Q80TE0	Q80TE0	RNA polymerase II-associated protein 1	Rpap1	sp|Q80TE0|RPAP1_MOUSE RNA polymerase II-associated protein 1 OS=Mus musculus OX=10090 GN=Rpap1 PE=1 SV=2	13	13	0.0264123	1.22782	15405006	15502994	16836008	15470010	15215992	10440995	11408995	15595996	14396006	12682002		13.6	13.6	13.6	155.27	0	49.478	217680000	43	0.18855	0.2961
Q3UNZ8	Q3UNZ8	Quinone oxidoreductase-like protein 2		sp|Q3UNZ8|QORL2_MOUSE Quinone oxidoreductase-like protein 2 OS=Mus musculus OX=10090 GN=Cryzl2 PE=1 SV=1	1	1	0.0264137	0.642366	476310	555183	499350	516420	489775	501590	618150	960361	819820	1.2509e+06		7.7	7.7	7.7	37.808	0.00045527	4.8197	7181800	8	0.188268	-0.638533
Q8BU04	Q8BU04	Putative E3 ubiquitin-protein ligase UBR7	Ubr7	sp|Q8BU04|UBR7_MOUSE Putative E3 ubiquitin-protein ligase UBR7 OS=Mus musculus OX=10090 GN=Ubr7 PE=1 SV=1	7	7	0.0265713	1.1323	14890004	13747006	12363008	13008005	12881006	12569996	12648998	11783002	11488003	10585000		23.8	23.8	23.8	48.064	0	11.422	174370000	19	0.189404	0.179255
O89023	O89023	Tripeptidyl-peptidase 1	Tpp1	sp|O89023|TPP1_MOUSE Tripeptidyl-peptidase 1 OS=Mus musculus OX=10090 GN=Tpp1 PE=1 SV=2	2	2	0.0267008	0.721992	10691001	6.8621e+06	8158202	5.4338e+06	7.0869e+06	12052994	10609995	9362105	10354995	9476196		6.2	6.2	6.2	61.341	0	11.447	130710000	13	0.189968	-0.469945
Q3UHX0	Q3UHX0	Nucleolar protein 8	Nol8	sp|Q3UHX0|NOL8_MOUSE Nucleolar protein 8 OS=Mus musculus OX=10090 GN=Nol8 PE=1 SV=2	11	11	0.0267204	1.11736	20398012	17760004	19050012	17911008	17000002	16357009	17224994	16609992	17238002	14955998		17.9	17.9	17.9	128.63	0	44.796	255370000	52	0.189857	0.160091
Q9Z2G6	Q9Z2G6	Protein sel-1 homolog 1	Sel1l	sp|Q9Z2G6|SE1L1_MOUSE Protein sel-1 homolog 1 OS=Mus musculus OX=10090 GN=Sel1l PE=1 SV=2	17	17	0.026733	0.881038	37922980	36736008	41837976	42576992	42369004	49997996	40242980	46244976	46202016	46073008		35.9	35.9	35.9	88.339	0	162.3	610450000	105	0.189676	-0.182724
P61982	P61982	14-3-3 protein gamma;14-3-3 protein gamma, N-terminally processed	Ywhag	sp|P61982|1433G_MOUSE 14-3-3 protein gamma OS=Mus musculus OX=10090 GN=Ywhag PE=1 SV=2	14	9	0.0267812	0.851078	73686024	66946964	61072976	64222984	63047964	84978992	84083048	64606976	79179968	74742032		59.1	45.3	45.3	28.302	0	68.03	1037400000	71	0.189851	-0.232637
Q99JX7	Q99JX7	Nuclear RNA export factor 1	Nxf1	sp|Q99JX7|NXF1_MOUSE Nuclear RNA export factor 1 OS=Mus musculus OX=10090 GN=Nxf1 PE=1 SV=3	23	23	0.0268228	1.17572	101000056	106739960	131039928	117719936	102049936	86160952	89455992	102919936	100859944	94419056		57.4	57.4	57.4	70.299	0	200.04	1557900000	163	0.189835	0.233543
O08740	O08740	DNA-directed RNA polymerase II subunit RPB11	Polr2j	sp|O08740|RPB11_MOUSE DNA-directed RNA polymerase II subunit RPB11 OS=Mus musculus OX=10090 GN=Polr2j PE=1 SV=1	6	6	0.0268437	1.18727	10212998	10165997	12865995	10604007	11741995	10034005	10016006	9306904	9549404	7893300		45.3	45.3	45.3	13.251	0	13.766	154580000	4	0.189662	0.247649
Q9JKY0	Q9JKY0	Cell differentiation protein RCD1 homolog	Rqcd1	sp|Q9JKY0|CNOT9_MOUSE CCR4-NOT transcription complex subunit 9 OS=Mus musculus OX=10090 GN=Cnot9 PE=1 SV=1	9	9	0.0268491	1.21317	26734004	29413996	34275988	32450008	30371012	21208994	24441016	24635990	30242994	26172012		34.1	34.1	34.1	33.601	0	68.152	440210000	49	0.189407	0.278783
P50396	P50396	Rab GDP dissociation inhibitor alpha	Gdi1	sp|P50396|GDIA_MOUSE Rab GDP dissociation inhibitor alpha OS=Mus musculus OX=10090 GN=Gdi1 PE=1 SV=3	14	8	0.026903	0.597689	14644000	8931301	6.5544e+06	7955205	5937903	15886007	17760990	10004003	15822999	11887006		46.5	31.5	31.5	50.521	0	31.176	163470000	40	0.189518	-0.742534
Q8BYC6;Q5F2E8;Q6ZQ29	Q8BYC6	Serine/threonine-protein kinase TAO3	Taok3	sp|Q8BYC6|TAOK3_MOUSE Serine/threonine-protein kinase TAO3 OS=Mus musculus OX=10090 GN=Taok3 PE=1 SV=2	17	17	0.0269155	0.874555	33397980	30490984	29976010	32126992	29836994	35789020	40545992	35627000	36094988	30649982		25.8	25.8	25.8	105.33	0	59.796	478070000	64	0.18927	-0.193378
Q6P4T2	Q6P4T2	U5 small nuclear ribonucleoprotein 200 kDa helicase	Snrnp200	sp|Q6P4T2|U520_MOUSE U5 small nuclear ribonucleoprotein 200 kDa helicase OS=Mus musculus OX=10090 GN=Snrnp200 PE=1 SV=1	85	85	0.0269734	1.08252	568999744	595240384	556819776	603629632	651179712	554659648	535550208	569549888	547839744	538009920		49.5	49.5	49.5	244.54	0	323.31	8452800000	667	0.189451	0.114399
Q6NSQ9	Q6NSQ9	Glucose-6-phosphatase 3	G6pc3	sp|Q6NSQ9|G6PC3_MOUSE Glucose-6-phosphatase 3 OS=Mus musculus OX=10090 GN=G6pc3 PE=1 SV=1	1	1	0.0271309	0.586403	459044	433308	526530	549130	338840	495756	1.2525e+06	622260	1.11095e+06	654720		5.2	5.2	5.2	38.781	0.00023535	5.6347	4429400	5	0.190088	-0.770036
Q62192	Q62192	CD180 antigen	Cd180	sp|Q62192|CD180_MOUSE CD180 antigen OS=Mus musculus OX=10090 GN=Cd180 PE=1 SV=2	14	14	0.0271462	0.727921	128469912	82873040	81984016	115019992	85348968	147730016	166450096	113679960	122639968	122299944		30.9	30.9	30.9	74.302	0	172.31	1659100000	109	0.189947	-0.458147
Q9QX47	Q9QX47	Protein SON	Son	sp|Q9QX47|SON_MOUSE Protein SON OS=Mus musculus OX=10090 GN=Son PE=1 SV=2	38	38	0.0272938	1.15324	155150096	166629984	190759952	170709904	160050080	139149920	135900080	164889968	155399920	136320080		26	26	26	265.65	0	239.65	2354900000	245	0.19055	0.205693
Q9DCH4	Q9DCH4	Eukaryotic translation initiation factor 3 subunit F	Eif3f	sp|Q9DCH4|EIF3F_MOUSE Eukaryotic translation initiation factor 3 subunit F OS=Mus musculus OX=10090 GN=Eif3f PE=1 SV=2	11	11	0.0274876	1.12231	236479920	258249968	236769920	251939920	271339872	230109952	245860112	227860032	213540048	201670016		38.8	38.8	38.8	37.984	0	136.14	3424600000	113	0.191838	0.166468
Q8K327	Q8K327	Chromosome alignment-maintaining phosphoprotein 1	Champ1	sp|Q8K327|CHAP1_MOUSE Chromosome alignment-maintaining phosphoprotein 1 OS=Mus musculus OX=10090 GN=Champ1 PE=1 SV=1	9	9	0.027591	1.10641	14729005	16961994	14927000	16485009	15920994	15155000	14835006	14296998	14068991	13054004		14.3	14.3	14.3	87.56	0	15.968	234320000	44	0.192268	0.14589
Q8R4H9	Q8R4H9	Zinc transporter 5	Slc30a5	sp|Q8R4H9|ZNT5_MOUSE Zinc transporter 5 OS=Mus musculus OX=10090 GN=Slc30a5 PE=1 SV=1	4	4	0.0276369	0.860209	4.9769e+06	5.4871e+06	4.6643e+06	4.5772e+06	5.0253e+06	5812602	4957202	5.6058e+06	5.8267e+06	6609400		8.5	8.5	8.5	83.772	0	9.5647	79082000	7	0.192504	-0.21724
Q8CHG3	Q8CHG3	GRIP and coiled-coil domain-containing protein 2	Gcc2	sp|Q8CHG3|GCC2_MOUSE GRIP and coiled-coil domain-containing protein 2 OS=Mus musculus OX=10090 GN=Gcc2 PE=1 SV=2	6	6	0.0276861	1.20417	60634992	58713000	73819024	67514040	59628008	53617012	61298016	46503028	57554036	47502972		4.6	4.6	4.6	194.44	0	7.8226	931950000	11	0.192478	0.268042
Q91XV3	Q91XV3	Brain acid soluble protein 1	Basp1	sp|Q91XV3|BASP1_MOUSE Brain acid soluble protein 1 OS=Mus musculus OX=10090 GN=Basp1 PE=1 SV=3	1	1	0.0279244	0.715976	772650	711779	770889	651650	1.02704e+06	910270	807880	1257480	1.31329e+06	1241800		9.7	9.7	9.7	22.086	0.0070644	2.1005	5797200	1	0.193581	-0.482016
Q6ZQF7	Q6ZQF7	Protein Jade-2	Jade2	sp|Q6ZQF7|JADE2_MOUSE E3 ubiquitin-protein ligase Jade-2 OS=Mus musculus OX=10090 GN=Jade2 PE=1 SV=2	3	3	0.0279962	1.38997	1.6137e+06	1.615e+06	1.3437e+06	1683601	1.543e+06	1.2704e+06	1.3758e+06	1.3789e+06	947170	768097		8.4	8.4	8.4	92.173	0	9.8791	18615000	9	0.193814	0.475056
Q921M3	Q921M3	Splicing factor 3B subunit 3	Sf3b3	sp|Q921M3|SF3B3_MOUSE Splicing factor 3B subunit 3 OS=Mus musculus OX=10090 GN=Sf3b3 PE=1 SV=1	41	41	0.0281604	1.09789	473430304	457909984	414030048	443779968	451759712	436430208	414870016	420050208	398020064	372670112		43.8	43.8	43.8	135.55	0	323.31	6166300000	381	0.194776	0.134728
Q00422	Q00422	GA-binding protein alpha chain	Gabpa	sp|Q00422|GABPA_MOUSE GA-binding protein alpha chain OS=Mus musculus OX=10090 GN=Gabpa PE=1 SV=2	13	13	0.0281832	1.20583	49053004	46792020	62646976	57086012	57181036	40320996	42918004	51558028	48176996	42832976		36.8	36.8	36.8	51.344	0	130.7	769550000	77	0.194753	0.270029
Q9CZ57	Q9CZ57	5-methylcytosine rRNA methyltransferase NSUN4	Nsun4	sp|Q9CZ57|NSUN4_MOUSE 5-methylcytosine rRNA methyltransferase NSUN4 OS=Mus musculus OX=10090 GN=Nsun4 PE=1 SV=1	3	3	0.0282143	1.33651	3.3061e+06	3642798	4368401	4.073e+06	3.3557e+06	2.2444e+06	2.3662e+06	3070299	2.735e+06	3781099		8.9	8.9	8.9	42.853	0	7.7496	50221000	7	0.194619	0.418472
Q3TIX9	Q3TIX9	U4/U6.U5 tri-snRNP-associated protein 2	Usp39	sp|Q3TIX9|SNUT2_MOUSE U4/U6.U5 tri-snRNP-associated protein 2 OS=Mus musculus OX=10090 GN=Usp39 PE=1 SV=2	17	17	0.0284874	1.07986	68881032	69823024	72823984	74662040	68816040	68040024	70735992	63364000	64593996	62213000		35.1	35.1	35.1	65.146	0	61.691	999470000	112	0.196148	0.110847
Q9Z315	Q9Z315	U4/U6.U5 tri-snRNP-associated protein 1	Sart1	sp|Q9Z315|SNUT1_MOUSE U4/U6.U5 tri-snRNP-associated protein 1 OS=Mus musculus OX=10090 GN=Sart1 PE=1 SV=1	24	24	0.0285214	1.15612	89184976	81498040	69278032	82799992	75408032	73852992	72018960	69974024	66861960	61170028		40	40	40	90.884	0	138.77	1070400000	154	0.196166	0.20929
P59110	P59110	Sentrin-specific protease 1	Senp1	sp|P59110|SENP1_MOUSE Sentrin-specific protease 1 OS=Mus musculus OX=10090 GN=Senp1 PE=1 SV=1	7	7	0.0285514	1.38176	7685099	8.0132e+06	8888000	8843706	9376796	4629502	4.6882e+06	7.6614e+06	7260298	7464299		16.9	16.9	16.9	72.51	0	26.587	111080000	25	0.196031	0.466502
Q9CQJ2	Q9CQJ2	PIH1 domain-containing protein 1	Pih1d1	sp|Q9CQJ2|PIHD1_MOUSE PIH1 domain-containing protein 1 OS=Mus musculus OX=10090 GN=Pih1d1 PE=1 SV=1	6	6	0.0285902	1.29899	24769990	35354016	33140016	33403986	28570982	19230002	23067010	30024994	25286994	22235986		27.6	27.6	27.6	32.208	0	18.256	404540000	23	0.19611	0.377393
O54785	O54785	LIM domain kinase 2	Limk2	sp|O54785|LIMK2_MOUSE LIM domain kinase 2 OS=Mus musculus OX=10090 GN=Limk2 PE=1 SV=2	7	7	0.0288105	1.20249	3629199	4646401	4.1496e+06	3697100	3.5668e+06	2975199	3647598	3673601	3.059e+06	3.0094e+06		15.2	15.2	15.2	72.201	0	11.165	57149000	9	0.197468	0.26602
Q8VE18	Q8VE18	Protein SMG8	Smg8	sp|Q8VE18|SMG8_MOUSE Protein SMG8 OS=Mus musculus OX=10090 GN=Smg8 PE=1 SV=1	4	4	0.0288187	1.18962	4.7275e+06	5.5056e+06	4181199	4801898	4.4728e+06	3.9138e+06	3533799	4.5498e+06	3.6629e+06	4.2562e+06		6.5	6.5	6.5	109.67	0	32.616	63754000	19	0.197221	0.250506
Q9D1M7	Q9D1M7	Peptidyl-prolyl cis-trans isomerase FKBP11	Fkbp11	sp|Q9D1M7|FKB11_MOUSE Peptidyl-prolyl cis-trans isomerase FKBP11 OS=Mus musculus OX=10090 GN=Fkbp11 PE=1 SV=1	3	3	0.0289757	0.649027	8.3254e+06	5.5706e+06	5586300	6919904	11208996	13553996	8006399	10438000	11746994	13113993		14.4	14.4	14.4	22.137	0.00043365	3.7672	138310000	11	0.197756	-0.623649
Q9CWD8	Q9CWD8	Iron-sulfur protein NUBPL	Nubpl	sp|Q9CWD8|NUBPL_MOUSE Iron-sulfur protein NUBPL OS=Mus musculus OX=10090 GN=Nubpl PE=1 SV=2	1	1	0.0289836	0.655641	831180	826690	1.3396e+06	1.1699e+06	724620	1.3105e+06	1.0992e+06	1.5377e+06	1.3788e+06	2108899		5	5	5	34.139	0	9.3813	18628000	7	0.197498	-0.609023
P97760	P97760	DNA-directed RNA polymerase II subunit RPB3	Polr2c	sp|P97760|RPB3_MOUSE DNA-directed RNA polymerase II subunit RPB3 OS=Mus musculus OX=10090 GN=Polr2c PE=1 SV=2	11	11	0.0290062	1.08028	40555000	35662016	36029004	38063976	36753984	35301004	32862008	36177016	35115004	33622020		52.7	52.7	52.7	31.443	0	76.65	523380000	88	0.197319	0.111411
Q9EQM6	Q9EQM6	Microprocessor complex subunit DGCR8	Dgcr8	sp|Q9EQM6|DGCR8_MOUSE Microprocessor complex subunit DGCR8 OS=Mus musculus OX=10090 GN=Dgcr8 PE=1 SV=2	6	6	0.0290104	1.32467	8975702	7773305	12236998	11067003	8903301	7239700	7136601	6090100	7.0834e+06	9253497		7.5	7.5	7.5	86.32	0	8.2779	126990000	16	0.197044	0.405638
P06800	P06800	Receptor-type tyrosine-protein phosphatase C	Ptprc	sp|P06800|PTPRC_MOUSE Receptor-type tyrosine-protein phosphatase C OS=Mus musculus OX=10090 GN=Ptprc PE=1 SV=4	44	44	0.0290664	0.853985	476099808	399359936	414220032	422099936	447359776	560629824	575210176	486629888	472300000	441769792		36.5	36.5	36.5	144.84	0	323.31	6757000000	330	0.197236	-0.227718
Q8VE97	Q8VE97	Serine/arginine-rich splicing factor 4	Srsf4	sp|Q8VE97|SRSF4_MOUSE Serine/arginine-rich splicing factor 4 OS=Mus musculus OX=10090 GN=Srsf4 PE=2 SV=1	8	5	0.0290815	1.11759	26260012	25413984	26752000	30289010	25430016	21565998	24818996	24675008	24664016	24214012		17.8	12.1	12.1	55.979	0	20.508	365200000	37	0.197035	0.160392
Q9DCD2	Q9DCD2	Pre-mRNA-splicing factor SYF1	Xab2	sp|Q9DCD2|SYF1_MOUSE Pre-mRNA-splicing factor SYF1 OS=Mus musculus OX=10090 GN=Xab2 PE=1 SV=1	23	23	0.0291662	1.12768	44092024	46042988	52407036	50310968	42699996	41241028	42667996	44838000	39035016	40695020		32.9	32.9	32.9	99.986	0	105.39	636870000	117	0.197311	0.173358
Q9Z1M4	Q9Z1M4	Ribosomal protein S6 kinase beta-2	Rps6kb2	sp|Q9Z1M4|KS6B2_MOUSE Ribosomal protein S6 kinase beta-2 OS=Mus musculus OX=10090 GN=Rps6kb2 PE=1 SV=1	2	2	0.029225	2.67683	795890	2.0663e+06	1.9448e+06	2516001	1971901	353514	418330	780059	2.0175e+06	496077		8	8	8	53.538	0	6.791	16856000	2	0.197291	1.42052
Q923E4	Q923E4	NAD-dependent protein deacetylase sirtuin-1;SirtT1 75 kDa fragment	Sirt1	sp|Q923E4|SIR1_MOUSE NAD-dependent protein deacetylase sirtuin-1 OS=Mus musculus OX=10090 GN=Sirt1 PE=1 SV=2	9	9	0.0293077	1.19283	7874403	7865299	9342606	7.7453e+06	6.6808e+06	7.4062e+06	7037500	6.1925e+06	5.971e+06	6.4334e+06		21.6	21.6	21.6	80.371	0	22.32	115110000	19	0.197548	0.254393
Q68FD5	Q68FD5	Clathrin heavy chain 1	Cltc	sp|Q68FD5|CLH1_MOUSE Clathrin heavy chain 1 OS=Mus musculus OX=10090 GN=Cltc PE=1 SV=3	79	79	0.0293707	0.948106	1620699392	1545400320	1571500672	1584399360	1671900288	1668199808	1759200384	1730700928	1629699968	1644199808		55.2	55.2	55.2	191.55	0	323.31	23941000000	841	0.19769	-0.0768791
P97440	P97440	Histone RNA hairpin-binding protein	Slbp	sp|P97440|SLBP_MOUSE Histone RNA hairpin-binding protein OS=Mus musculus OX=10090 GN=Slbp PE=1 SV=1	1	1	0.0293736	3.49098	3.629e+06	4521900	5.2252e+06	4195502	4.0035e+06	377038	505610	3752901	1.19031e+06	3.2619e+06		6.9	6.9	6.9	31.603	0	13.751	44620000	6	0.197393	1.80363
Q9CXI5	Q9CXI5	Mesencephalic astrocyte-derived neurotrophic factor	Manf	sp|Q9CXI5|MANF_MOUSE Mesencephalic astrocyte-derived neurotrophic factor OS=Mus musculus OX=10090 GN=Manf PE=1 SV=1	7	7	0.0295693	0.846544	80437024	68660008	77001000	78201016	78477968	102279960	90678040	75609984	84647984	101130064		33	33	33	20.373	0	40.229	1247500000	89	0.198651	-0.240343
P70303	P70303	CTP synthase 2	Ctps2	sp|P70303|PYRG2_MOUSE CTP synthase 2 OS=Mus musculus OX=10090 GN=Ctps2 PE=1 SV=1	13	11	0.0295899	0.800446	13788998	13762008	15324991	19010010	15151995	20181994	22559992	18971996	18953996	15569997		33.6	29.2	29.2	65.514	0	57.442	248120000	23	0.198491	-0.321123
A2BH40	A2BH40	AT-rich interactive domain-containing protein 1A	Arid1a	sp|A2BH40|ARI1A_MOUSE AT-rich interactive domain-containing protein 1A OS=Mus musculus OX=10090 GN=Arid1a PE=1 SV=1	30	27	0.0296821	1.16553	58507040	57581968	48005012	53617012	56832992	47900024	55108032	45708016	45393000	41833996		20.7	20.7	19	242.09	0	109.25	752250000	119	0.198822	0.22099
Q8R2Y8	Q8R2Y8	Peptidyl-tRNA hydrolase 2, mitochondrial	Ptrh2	sp|Q8R2Y8|PTH2_MOUSE Peptidyl-tRNA hydrolase 2, mitochondrial OS=Mus musculus OX=10090 GN=Ptrh2 PE=1 SV=1	7	7	0.0297423	0.888466	27423982	27941990	28523994	26983988	25285992	29828986	27075006	34594988	30518004	31593994		51.4	51.4	51.4	19.526	0	98.365	413670000	46	0.198878	-0.170612
P48962;Q3V132	P48962	ADP/ATP translocase 1	Slc25a4	sp|P48962|ADT1_MOUSE ADP/ATP translocase 1 OS=Mus musculus OX=10090 GN=Slc25a4 PE=1 SV=4	19	9	0.0297771	0.888108	173200112	171920032	175800080	190460064	170739920	180140000	183549920	224130128	207910000	199970048		61.1	25.8	25.8	32.904	0	34.246	2742700000	75	0.198844	-0.171194
P61963	P61963	DDB1- and CUL4-associated factor 7	Dcaf7	sp|P61963|DCAF7_MOUSE DDB1- and CUL4-associated factor 7 OS=Mus musculus OX=10090 GN=Dcaf7 PE=1 SV=1	5	5	0.0298448	0.730307	6.7614e+06	6100600	5.603e+06	6763304	3.9122e+06	6555896	7.7728e+06	8533995	9395198	7204696		18.7	18.7	18.7	38.926	0	17.77	103170000	21	0.198976	-0.453426
Q9D1H6	Q9D1H6	NADH dehydrogenase [ubiquinone] 1 alpha subcomplex assembly factor 4	Ndufaf4	sp|Q9D1H6|NDUF4_MOUSE NADH dehydrogenase [ubiquinone] 1 alpha subcomplex assembly factor 4 OS=Mus musculus OX=10090 GN=Ndufaf4 PE=1 SV=1	4	4	0.0298931	0.794462	4.8655e+06	7.6335e+06	6.2673e+06	6.4415e+06	6.256e+06	6890198	7513695	9285396	7626798	8083905		28.9	28.9	28.9	20.082	0	10.569	104860000	19	0.199019	-0.33195
Q9JJX7	Q9JJX7	Tyrosyl-DNA phosphodiesterase 2	Tdp2	sp|Q9JJX7|TYDP2_MOUSE Tyrosyl-DNA phosphodiesterase 2 OS=Mus musculus OX=10090 GN=Tdp2 PE=1 SV=1	3	3	0.0300087	1.43895	3.5593e+06	5091601	5848098	5.024e+06	5108302	2687501	2.6755e+06	4740498	3.2932e+06	3.9277e+06		9.2	9.2	9.2	41.033	0	11.523	63010000	12	0.199733	0.525015
P39749	P39749	Flap endonuclease 1	Fen1	sp|P39749|FEN1_MOUSE Flap endonuclease 1 OS=Mus musculus OX=10090 GN=Fen1 PE=1 SV=1	13	12	0.0300537	1.26481	275700128	215960112	213890128	228609872	210259872	219049872	209249904	172660096	156429952	152759968		37	35.2	35.2	42.314	0	123.92	2951500000	111	0.199704	0.338918
Q8K2H2	Q8K2H2	OTU domain-containing protein 6B	Otud6b	sp|Q8K2H2|OTU6B_MOUSE Deubiquitinase OTUD6B OS=Mus musculus OX=10090 GN=Otud6b PE=1 SV=1	5	5	0.0301695	0.866378	3993299	3.9777e+06	3.958e+06	3966800	3.4052e+06	4.5497e+06	4.1316e+06	4.3389e+06	4.0783e+06	5.2303e+06		35.7	35.7	35.7	33.758	0	28.296	65429000	28	0.200373	-0.206932
D3YXK2	D3YXK2	Scaffold attachment factor B1	Safb	sp|D3YXK2|SAFB1_MOUSE Scaffold attachment factor B1 OS=Mus musculus OX=10090 GN=Safb PE=1 SV=2	23	14	0.0301848	1.13332	63215980	63840008	70671960	61455032	59809996	59700976	60237004	57320988	55806972	48739996		28.8	28.8	18.7	105.1	0	274.19	880810000	89	0.200189	0.180557
P62869	P62869	Transcription elongation factor B polypeptide 2	Tceb2	sp|P62869|ELOB_MOUSE Elongin-B OS=Mus musculus OX=10090 GN=Elob PE=1 SV=1	10	10	0.0302556	1.19497	159570064	150799904	136240080	139359984	152470032	133109920	149780016	108580016	120669920	109439968		84.7	84.7	84.7	13.17	0	66.128	1960900000	76	0.200419	0.256978
Q8VI33;Q6NZA9	Q8VI33;Q6NZA9	Transcription initiation factor TFIID subunit 9;Transcription initiation factor TFIID subunit 9B	Taf9;Taf9b	sp|Q8VI33|TAF9_MOUSE Transcription initiation factor TFIID subunit 9 OS=Mus musculus OX=10090 GN=Taf9 PE=1 SV=1;sp|Q6NZA9|TAF9B_MOUSE Transcription initiation factor TFIID subunit 9B OS=Mus musculus OX=10090 GN=Taf9b PE=1 SV=2	6	6	0.0302892	1.21671	11365998	11850993	11322998	11743004	9411895	9260203	10664997	10154002	8133196	7.7511e+06		28.4	28.4	28.4	28.979	0	10.633	147040000	25	0.200318	0.282986
Q80WT5	Q80WT5	Aftiphilin	Aftph	sp|Q80WT5|AFTIN_MOUSE Aftiphilin OS=Mus musculus OX=10090 GN=Aftph PE=1 SV=2	3	3	0.0303882	0.334921	5.1943e+06	4390797	830691	759782	2190499	6824904	5.5148e+06	5581797	4361903	8165000		7.6	7.6	7.6	101.13	0	8.6495	54150000	5	0.200771	-1.57811
Q8VE37	Q8VE37	Regulator of chromosome condensation	Rcc1	sp|Q8VE37|RCC1_MOUSE Regulator of chromosome condensation OS=Mus musculus OX=10090 GN=Rcc1 PE=1 SV=1	17	17	0.030443	1.10135	187380016	195869904	191420080	176290000	180100000	181429936	179740112	170319904	154629952	160280048		65.8	65.8	65.8	44.93	0	204.83	2610400000	158	0.200822	0.139273
Q99NB1	Q99NB1	Acetyl-coenzyme A synthetase 2-like, mitochondrial	Acss1	sp|Q99NB1|ACS2L_MOUSE Acetyl-coenzyme A synthetase 2-like, mitochondrial OS=Mus musculus OX=10090 GN=Acss1 PE=1 SV=1	11	11	0.0307413	0.735754	24102992	18213990	17589006	19233002	14281998	29289006	30470996	24321010	23342992	19416004		26.5	26.5	26.5	74.622	0	42.31	305920000	35	0.202622	-0.442704
Q8BPG6	Q8BPG6	Sulfatase-modifying factor 2	Sumf2	sp|Q8BPG6|SUMF2_MOUSE Inactive C-alpha-formylglycine-generating enzyme 2 OS=Mus musculus OX=10090 GN=Sumf2 PE=1 SV=2	5	5	0.0308101	0.785912	4.6896e+06	5.9239e+06	5.2032e+06	4653403	3.8105e+06	6726102	5321899	6.2728e+06	5407797	7040199		21.1	21.1	21.1	34.737	0	11.376	78847000	16	0.202805	-0.34756
Q99LL5	Q99LL5	Periodic tryptophan protein 1 homolog	Pwp1	sp|Q99LL5|PWP1_MOUSE Periodic tryptophan protein 1 homolog OS=Mus musculus OX=10090 GN=Pwp1 PE=1 SV=1	8	8	0.0309089	1.24882	25127000	25800018	22257986	29145004	22953994	22903008	16906000	23957994	17379994	19711998		26.9	26.9	26.9	55.586	0	44.496	327710000	26	0.203129	0.320569
Q6NV83	Q6NV83	U2 snRNP-associated SURP motif-containing protein	U2surp	sp|Q6NV83|SR140_MOUSE U2 snRNP-associated SURP motif-containing protein OS=Mus musculus OX=10090 GN=U2surp PE=1 SV=3	26	26	0.0309168	1.11289	135190080	129840016	127240040	134729920	125559936	127909968	128930000	110949984	107290040	112740024		32.6	32.6	32.6	118.26	0	101.19	1891800000	139	0.202885	0.154316
Q8R059	Q8R059	UDP-glucose 4-epimerase	Gale	sp|Q8R059|GALE_MOUSE UDP-glucose 4-epimerase OS=Mus musculus OX=10090 GN=Gale PE=1 SV=1	7	7	0.0309194	0.734717	7.4208e+06	4.139e+06	4.7623e+06	5.7158e+06	5.9663e+06	7.331e+06	7.9687e+06	7.0968e+06	6205003	9057105		33.4	33.4	33.4	38.224	0	32.194	95722000	37	0.202618	-0.44474
P34884	P34884	Macrophage migration inhibitory factor	Mif	sp|P34884|MIF_MOUSE Macrophage migration inhibitory factor OS=Mus musculus OX=10090 GN=Mif PE=1 SV=2	7	7	0.03106	0.74358	185170032	151670064	150869904	137300048	151160000	260209968	264640016	155380000	189839888	190450000		90.4	90.4	90.4	12.504	0	79.257	2658500000	102	0.203278	-0.427441
Q9D6R2	Q9D6R2	Isocitrate dehydrogenase [NAD] subunit alpha, mitochondrial	Idh3a	sp|Q9D6R2|IDH3A_MOUSE Isocitrate dehydrogenase [NAD] subunit alpha, mitochondrial OS=Mus musculus OX=10090 GN=Idh3a PE=1 SV=1	13	13	0.031068	0.889346	240270144	268540160	290050080	274759872	252490112	265669936	293179840	312909952	307210144	311670112		41.3	41.3	41.3	39.638	0	197.22	4253500000	136	0.202994	-0.169184
Q9CYH2	Q9CYH2	Redox-regulatory protein FAM213A	Fam213a	sp|Q9CYH2|PXL2A_MOUSE Peroxiredoxin-like 2A OS=Mus musculus OX=10090 GN=Prxl2a PE=1 SV=2	5	5	0.0312442	0.777731	4.8275e+06	7122801	6258804	6.5417e+06	8197795	7183097	8930805	8689205	8157404	8920102		24.8	24.8	24.8	24.394	0	8.9356	110080000	22	0.203861	-0.362656
Q78HU3	Q78HU3	Multivesicular body subunit 12A	Mvb12a	sp|Q78HU3|MB12A_MOUSE Multivesicular body subunit 12A OS=Mus musculus OX=10090 GN=Mvb12a PE=1 SV=1	3	3	0.0313368	1.34768	5.3078e+06	7121897	7812197	8372996	6433797	4561698	4356900	6.8603e+06	5.4944e+06	4.7768e+06		16.2	16.2	16.2	28.705	0	13.664	87972000	18	0.204232	0.430474
Q9CZU3;REV__Q91VS8	Q9CZU3	Superkiller viralicidic activity 2-like 2	Skiv2l2	sp|Q9CZU3|MTREX_MOUSE Exosome RNA helicase MTR4 OS=Mus musculus OX=10090 GN=Mtrex PE=1 SV=1	30	29	0.0313522	1.19759	153550048	148570080	137470048	145340016	141070048	138270048	141449904	123140048	105910040	102330008		36.8	36.8	36.2	117.64	0	168.21	1928000000	175	0.203983	0.260133
Q8VEL2	Q8VEL2	Myotubularin-related protein 14	Mtmr14	sp|Q8VEL2|MTMRE_MOUSE Myotubularin-related protein 14 OS=Mus musculus OX=10090 GN=Mtmr14 PE=1 SV=2	4	4	0.0314567	0.776209	1770201	2.1473e+06	1.8529e+06	2.6482e+06	2.7147e+06	2870900	2.8974e+06	3.1548e+06	2449300	2795799		9.3	9.3	9.3	72.442	0.00045065	4.5772	34857000	18	0.204416	-0.365483
Q8BIQ5	Q8BIQ5	Cleavage stimulation factor subunit 2	Cstf2	sp|Q8BIQ5|CSTF2_MOUSE Cleavage stimulation factor subunit 2 OS=Mus musculus OX=10090 GN=Cstf2 PE=1 SV=2	16	9	0.031518	1.13419	46856032	42008024	47736984	47951984	45341000	43232016	43823996	35839020	42858016	37402996		42.4	42.4	26	61.341	0	201.86	610190000	60	0.204727	0.181668
Q9Z0V8	Q9Z0V8	Mitochondrial import inner membrane translocase subunit Tim17-A	Timm17a	sp|Q9Z0V8|TI17A_MOUSE Mitochondrial import inner membrane translocase subunit Tim17-A OS=Mus musculus OX=10090 GN=Timm17a PE=1 SV=1	3	3	0.0317983	1.2403	4.4216e+06	3.628e+06	4070799	4012801	3.8585e+06	3.7832e+06	3.5082e+06	3.5468e+06	2.9328e+06	2495099		45.6	45.6	45.6	18.111	0	17.496	54384000	13	0.206432	0.310695
Q7TPD0	Q7TPD0	Integrator complex subunit 3	Ints3	sp|Q7TPD0|INT3_MOUSE Integrator complex subunit 3 OS=Mus musculus OX=10090 GN=Ints3 PE=1 SV=2	19	19	0.0319356	0.926498	39398984	40388008	39189004	37055016	38954024	42090020	42311012	40095980	40019980	46139024		28.9	28.9	28.9	117.94	0	131.01	599850000	109	0.206849	-0.11014
Q91W59;Q8BWL5	Q91W59;Q8BWL5	RNA-binding motif, single-stranded-interacting protein 1;RNA-binding motif, single-stranded-interacting protein 3	Rbms1;Rbms3	sp|Q91W59|RBMS1_MOUSE RNA-binding motif, single-stranded-interacting protein 1 OS=Mus musculus OX=10090 GN=Rbms1 PE=1 SV=1;sp|Q8BWL5|RBMS3_MOUSE RNA-binding motif, single-stranded-interacting protein 3 OS=Mus musculus OX=10090 GN=Rbms3 PE=2 SV=2	1	1	0.0320009	1.25639	2.3247e+06	2.3973e+06	3095201	2.815e+06	2.8042e+06	2.338e+06	2039901	2.6341e+06	1.9564e+06	1.7697e+06		3.7	3.7	3.7	43.99	0.00044803	4.4384	38810000	9	0.206902	0.329284
Q9JK38	Q9JK38	Glucosamine 6-phosphate N-acetyltransferase	Gnpnat1	sp|Q9JK38|GNA1_MOUSE Glucosamine 6-phosphate N-acetyltransferase OS=Mus musculus OX=10090 GN=Gnpnat1 PE=1 SV=1	5	5	0.0320564	0.706718	9572194	10278994	15141002	8675201	11637999	14110997	11966998	13929000	18353002	19764006		49.5	49.5	49.5	20.791	0	20.38	199900000	28	0.206864	-0.500794
Q9Z1G4	Q9Z1G4	V-type proton ATPase 116 kDa subunit a isoform 1	Atp6v0a1	sp|Q9Z1G4|VPP1_MOUSE V-type proton ATPase 116 kDa subunit a1 OS=Mus musculus OX=10090 GN=Atp6v0a1 PE=1 SV=3	10	9	0.0321134	0.747456	14670994	11554995	10356994	11795004	9034001	13776006	19624006	15639005	12202007	15544000		14.9	14.9	13.9	96.466	0	23.88	189270000	13	0.206963	-0.41994
P28352	P28352	DNA-(apurinic or apyrimidinic site) lyase;DNA-(apurinic or apyrimidinic site) lyase, mitochondrial	Apex1	sp|P28352|APEX1_MOUSE DNA-(apurinic or apyrimidinic site) endonuclease OS=Mus musculus OX=10090 GN=Apex1 PE=1 SV=2	17	17	0.0321618	0.829061	120460000	112460008	96873976	100169992	94577968	142290000	136399936	104649992	118290000	132120032		61.2	61.2	61.2	35.49	0	151.25	1664900000	151	0.207056	-0.270451
Q9Z0F4	Q9Z0F4	Calcium and integrin-binding protein 1	Cib1	sp|Q9Z0F4|CIB1_MOUSE Calcium and integrin-binding protein 1 OS=Mus musculus OX=10090 GN=Cib1 PE=1 SV=3	1	1	0.0322814	0.62937	593010	482130	615570	463070	237993	773730	849500	658150	713004	636817		7.3	7.3	7.3	21.763	0.00044131	4.1948	6371100	7	0.207514	-0.66802
Q9D786	Q9D786	HAUS augmin-like complex subunit 5	Haus5	sp|Q9D786|HAUS5_MOUSE HAUS augmin-like complex subunit 5 OS=Mus musculus OX=10090 GN=Haus5 PE=1 SV=1	10	10	0.0322987	1.42336	14602994	15727000	20669998	15242005	15610003	10143000	7.6101e+06	12101005	15308001	13520993		23.6	23.6	23.6	69.571	0	20.733	204170000	37	0.20735	0.509297
Q7TNC4	Q7TNC4	Putative RNA-binding protein Luc7-like 2	Luc7l2	sp|Q7TNC4|LC7L2_MOUSE Putative RNA-binding protein Luc7-like 2 OS=Mus musculus OX=10090 GN=Luc7l2 PE=1 SV=1	10	7	0.0324391	1.13092	47383984	52281016	43181004	47634976	43681988	38811016	38367016	43896012	45213976	40712024		28.3	28.3	20.7	46.582	0	52.345	641410000	45	0.207932	0.177499
Q9QY76	Q9QY76	Vesicle-associated membrane protein-associated protein B	Vapb	sp|Q9QY76|VAPB_MOUSE Vesicle-associated membrane protein-associated protein B OS=Mus musculus OX=10090 GN=Vapb PE=1 SV=3	7	6	0.0325333	1.17213	37638024	47284984	47722028	48934988	49353996	39744008	38910996	38421988	44052984	35418016		35.4	30.5	30.5	26.946	0	16.081	632670000	49	0.208279	0.229138
Q3UC65	Q3UC65	Arginine/serine-rich protein 1	Rsrp1	sp|Q3UC65|RSRP1_MOUSE Arginine/serine-rich protein 1 OS=Mus musculus OX=10090 GN=Rsrp1 PE=1 SV=1	1	1	0.032594	1.23233	1.1652e+06	1.062e+06	1.0562e+06	1.311e+06	1.0988e+06	1.1469e+06	897958	950860	916850	737840		4.7	4.7	4.7	34.539	0.0059571	2.2393	13797000	3	0.208358	0.301388
P46061	P46061	Ran GTPase-activating protein 1	Rangap1	sp|P46061|RAGP1_MOUSE Ran GTPase-activating protein 1 OS=Mus musculus OX=10090 GN=Rangap1 PE=1 SV=2	30	30	0.0327967	1.24977	238689952	212839920	195690016	210090096	189059936	209370000	192050000	149999984	143220064	149929984		54	54	54	63.53	0	162.02	2736900000	212	0.209311	0.321661
Q9DCF9	Q9DCF9	Translocon-associated protein subunit gamma	Ssr3	sp|Q9DCF9|SSRG_MOUSE Translocon-associated protein subunit gamma OS=Mus musculus OX=10090 GN=Ssr3 PE=1 SV=1	2	2	0.0328252	0.877899	19515006	18892002	17331992	20763010	20373002	24072992	19243990	21454010	23422998	22265992		11.4	11.4	11.4	21.064	0	10.394	300300000	22	0.20915	-0.187873
Q920Q8	Q920Q8	Influenza virus NS1A-binding protein homolog	Ivns1abp	sp|Q920Q8|NS1BP_MOUSE Influenza virus NS1A-binding protein homolog OS=Mus musculus OX=10090 GN=Ivns1abp PE=1 SV=2	5	5	0.0329146	1.40827	10638002	7.8551e+06	9443704	6.2022e+06	7942699	6.6646e+06	6.7538e+06	4506502	4815700	7.1849e+06		15.4	15.4	15.4	71.58	0	33.026	106180000	20	0.209482	0.493922
Q78XF5	Q78XF5	Oligosaccharyltransferase complex subunit OSTC	Ostc	sp|Q78XF5|OSTC_MOUSE Oligosaccharyltransferase complex subunit OSTC OS=Mus musculus OX=10090 GN=Ostc PE=1 SV=1	3	3	0.0329621	0.735686	21971988	15573991	22981992	14780992	20000998	24620002	28527992	19043012	27934012	28875000		17.4	17.4	17.4	16.815	0	11.577	336360000	26	0.209424	-0.442838
Q8K0B2	Q8K0B2	Probable lysosomal cobalamin transporter	Lmbrd1	sp|Q8K0B2|LMBD1_MOUSE Lysosomal cobalamin transport escort protein LMBD1 OS=Mus musculus OX=10090 GN=Lmbrd1 PE=1 SV=1	1	1	0.0329957	0.787376	7.369e+06	7.6964e+06	9917603	8877994	7.5036e+06	10070006	12576994	11902008	9846804	8.34171e+06		3.4	3.4	3.4	61.062	0	16.014	138490000	10	0.209309	-0.344876
Q91YK2	Q91YK2	Ribosomal RNA processing protein 1 homolog B	Rrp1b	sp|Q91YK2|RRP1B_MOUSE Ribosomal RNA processing protein 1 homolog B OS=Mus musculus OX=10090 GN=Rrp1b PE=1 SV=2	16	16	0.0330287	1.18578	38564024	54086976	47811008	48252976	45728988	39946980	35098988	43313024	41337976	37389004		31.2	31.2	31.2	80.581	0	105.04	641730000	90	0.2092	0.245842
Q61233;Q99K51;Q3V0K9	Q61233	Plastin-2	Lcp1	sp|Q61233|PLSL_MOUSE Plastin-2 OS=Mus musculus OX=10090 GN=Lcp1 PE=1 SV=4	43	43	0.0330631	0.662542	2621699328	1655500672	1264299520	1675199232	1849400448	3347600128	3572897792	2307100416	2274398720	2121799552		78.3	78.3	78.3	70.148	0	323.31	31512000000	545	0.20903	-0.593916
Q04750;Q8R4U6	Q04750	DNA topoisomerase 1	Top1	sp|Q04750|TOP1_MOUSE DNA topoisomerase 1 OS=Mus musculus OX=10090 GN=Top1 PE=1 SV=2	33	33	0.0332006	1.06827	402859872	389019904	426360224	424750016	381500224	390410016	384249824	362700160	380799808	375610240		39.2	39.2	39.2	90.875	0	148.14	5805800000	226	0.20959	0.0952824
Q9CYC5	Q9CYC5	Kinetochore-associated protein DSN1 homolog	Dsn1	sp|Q9CYC5|DSN1_MOUSE Kinetochore-associated protein DSN1 homolog OS=Mus musculus OX=10090 GN=Dsn1 PE=1 SV=1	1	1	0.033203	1.39973	1.9398e+06	1.6937e+06	1.4631e+06	1229000	1.4872e+06	1.3556e+06	1.0089e+06	779973	1.3952e+06	1.0987e+06		6.9	6.9	6.9	39.552	0	19.212	18654000	8	0.209296	0.485144
Q91YT0	Q91YT0	NADH dehydrogenase [ubiquinone] flavoprotein 1, mitochondrial	Ndufv1	sp|Q91YT0|NDUV1_MOUSE NADH dehydrogenase [ubiquinone] flavoprotein 1, mitochondrial OS=Mus musculus OX=10090 GN=Ndufv1 PE=1 SV=1	20	20	0.0336666	0.869691	101149984	103959944	113200032	114859984	103409984	106639952	116240048	138260000	135190080	122650024		58.6	58.6	58.6	50.834	0	126.98	1703400000	129	0.212162	-0.201425
Q6P0X2	Q6P0X2	Zinc finger protein 511	Znf511	sp|Q6P0X2|ZN511_MOUSE Zinc finger protein 511 OS=Mus musculus OX=10090 GN=Znf511 PE=1 SV=2	2	2	0.0337302	1.27373	1.8779e+06	2098500	2.7174e+06	1.7957e+06	1.9109e+06	1.3636e+06	1.5416e+06	1.6919e+06	1.9491e+06	1.5811e+06		10.6	10.6	10.6	25.761	0.00045872	5.0507	28370000	14	0.212364	0.349055
Q5DTM8	Q5DTM8	E3 ubiquitin-protein ligase BRE1A	Rnf20	sp|Q5DTM8|BRE1A_MOUSE E3 ubiquitin-protein ligase BRE1A OS=Mus musculus OX=10090 GN=Rnf20 PE=1 SV=2	16	14	0.0339303	1.19936	19993992	23807006	26804006	26276994	25956988	20061008	23309994	21159002	20245998	17505004		23.1	23.1	21.5	113.52	0	59.721	332040000	55	0.213486	0.262261
E9Q4P1	E9Q4P1		Wdfy1	sp|E9Q4P1|WDFY1_MOUSE WD repeat and FYVE domain-containing protein 1 OS=Mus musculus OX=10090 GN=Wdfy1 PE=1 SV=1	6	6	0.0343155	0.238215	490657	6152503	6.0713e+06	1.09805e+06	761657	10172007	4216599	6.786e+06	5.8548e+06	11726001		17.3	17.3	17.3	46.217	0	15.69	79996000	19	0.215431	-2.06966
Q9CPT4	Q9CPT4	Myeloid-derived growth factor	Mydgf	sp|Q9CPT4|MYDGF_MOUSE Myeloid-derived growth factor OS=Mus musculus OX=10090 GN=Mydgf PE=1 SV=1	4	4	0.0344782	1.15922	48031992	54311976	44775980	53502020	49384020	51398024	42105992	40928976	39569004	42065988		31.9	31.9	31.9	17.982	0	14.568	684410000	31	0.21639	0.213148
P28271	P28271	Cytoplasmic aconitate hydratase	Aco1	sp|P28271|ACOC_MOUSE Cytoplasmic aconitate hydratase OS=Mus musculus OX=10090 GN=Aco1 PE=1 SV=3	15	15	0.0345134	0.709334	26570016	18664004	15633010	18116006	18498994	36553992	32330020	22220998	21882006	25177012		27	27	27	98.124	0	52.176	335710000	79	0.21635	-0.495463
Q9QZL0	Q9QZL0	Receptor-interacting serine/threonine-protein kinase 3	Ripk3	sp|Q9QZL0|RIPK3_MOUSE Receptor-interacting serine/threonine-protein kinase 3 OS=Mus musculus OX=10090 GN=Ripk3 PE=1 SV=2	10	10	0.0345663	1.11634	46504996	52266988	48380028	53574004	53277980	42006024	46535996	42053976	48541996	48516012		32.5	32.5	32.5	53.322	0	35.299	723970000	74	0.21635	0.158778
Q8K285	Q8K285	F-BAR domain only protein 1	Fcho1	sp|Q8K285|FCHO1_MOUSE F-BAR domain only protein 1 OS=Mus musculus OX=10090 GN=Fcho1 PE=1 SV=2	9	9	0.0347638	1.22453	10625000	11473007	14777006	13991993	12984998	9983695	9853002	11477999	11771994	8943305		20.2	20.2	20.2	95.121	0	42.459	174040000	33	0.217343	0.292223
Q6PIU9	Q6PIU9	Uncharacterized protein FLJ45252 homolog		sp|Q6PIU9|YJ005_MOUSE Uncharacterized protein FLJ45252 homolog OS=Mus musculus OX=10090 PE=1 SV=2	4	4	0.0347831	1.37149	9986600	8209400	9824996	16011994	10209002	7524998	8312795	9187002	6.9071e+06	6.836e+06		18.4	18.4	18.4	37.704	0	24.986	134600000	23	0.217202	0.455745
P97930	P97930	Thymidylate kinase	Dtymk	sp|P97930|KTHY_MOUSE Thymidylate kinase OS=Mus musculus OX=10090 GN=Dtymk PE=1 SV=2	7	7	0.0348474	1.24589	31053986	41337976	40406004	45948976	40587988	28697006	27197990	35594988	36419984	31848008		29.7	29.7	29.7	23.914	0	9.7717	527590000	19	0.217151	0.317179
Q00547	Q00547	Hyaluronan mediated motility receptor	Hmmr	sp|Q00547|HMMR_MOUSE Hyaluronan mediated motility receptor OS=Mus musculus OX=10090 GN=Hmmr PE=1 SV=4	12	12	0.0349582	1.63417	21450010	12370005	13431004	12825999	11445994	10767001	11253006	4.6858e+06	8.2863e+06	9542501		26.7	26.7	26.7	91.784	0	29.212	159390000	31	0.21742	0.708554
Q3UHD6	Q3UHD6	Sorting nexin-27	Snx27	sp|Q3UHD6|SNX27_MOUSE Sorting nexin-27 OS=Mus musculus OX=10090 GN=Snx27 PE=1 SV=2	7	7	0.0349916	1.21098	20766002	26977996	26730010	22189000	22849990	16272995	21921008	20334010	21534002	18664992		17.1	17.1	17.1	60.988	0	29.872	326640000	52	0.217396	0.276173
Q8BHX1	Q8BHX1	HAUS augmin-like complex subunit 1	Haus1	sp|Q8BHX1|HAUS1_MOUSE HAUS augmin-like complex subunit 1 OS=Mus musculus OX=10090 GN=Haus1 PE=1 SV=2	3	3	0.0349974	1.36149	3.2363e+06	3.1994e+06	4.9347e+06	4.6118e+06	2.9667e+06	2.2873e+06	2.4573e+06	3.2092e+06	2.7682e+06	2.9928e+06		18.7	18.7	18.7	31.379	0	7.1898	49712000	9	0.217201	0.445184
Q9Z1R2	Q9Z1R2	Large proline-rich protein BAG6	Bag6	sp|Q9Z1R2|BAG6_MOUSE Large proline-rich protein BAG6 OS=Mus musculus OX=10090 GN=Bag6 PE=1 SV=1	19	19	0.0350201	1.1399	69836040	78929968	75527960	82443024	75466968	70237992	56895992	72798960	70142968	65953984		21.4	21.4	21.4	121.04	0	146.83	1063800000	109	0.217029	0.188909
Q9Z1B5	Q9Z1B5	Mitotic spindle assembly checkpoint protein MAD2A	Mad2l1	sp|Q9Z1B5|MD2L1_MOUSE Mitotic spindle assembly checkpoint protein MAD2A OS=Mus musculus OX=10090 GN=Mad2l1 PE=1 SV=2	6	6	0.0350369	1.44013	57195024	40088980	36774980	39924012	39209008	37552980	39686988	22299988	28062010	22846998		31.7	31.7	31.7	23.598	0	19.882	502860000	25	0.21683	0.5262
P29758	P29758	Ornithine aminotransferase, mitochondrial	Oat	sp|P29758|OAT_MOUSE Ornithine aminotransferase, mitochondrial OS=Mus musculus OX=10090 GN=Oat PE=1 SV=1	21	21	0.035088	0.935571	312589920	296669888	286629920	316380064	327829856	340190208	327510144	333259968	324690176	319040128		67	67	67	48.354	0	214.71	4533400000	190	0.216911	-0.0960812
P09671	P09671	Superoxide dismutase [Mn], mitochondrial	Sod2	sp|P09671|SODM_MOUSE Superoxide dismutase [Mn], mitochondrial OS=Mus musculus OX=10090 GN=Sod2 PE=1 SV=3	5	5	0.0352404	0.874638	50190988	53552972	47905028	60782992	52327000	63765020	54799984	66507020	57709012	59660024		26.1	26.1	26.1	24.603	0	31.117	855000000	43	0.21771	-0.193243
Q569Z6	Q569Z6	Thyroid hormone receptor-associated protein 3	Thrap3	sp|Q569Z6|TR150_MOUSE Thyroid hormone receptor-associated protein 3 OS=Mus musculus OX=10090 GN=Thrap3 PE=1 SV=1	30	29	0.0352414	1.10624	262169952	283169984	264570048	264810096	249060016	246679936	218710144	255929872	255319872	221799952		26.9	26.9	26.9	108.18	0	144.61	3747500000	184	0.217423	0.14566
P15535	P15535	Beta-1,4-galactosyltransferase 1;Lactose synthase A protein;N-acetyllactosamine synthase;Beta-N-acetylglucosaminylglycopeptide beta-1,4-galactosyltransferase;Beta-N-acetylglucosaminyl-glycolipid beta-1,4-galactosyltransferase;Processed beta-1,4-galactosyltransferase 1	B4galt1	sp|P15535|B4GT1_MOUSE Beta-1,4-galactosyltransferase 1 OS=Mus musculus OX=10090 GN=B4galt1 PE=1 SV=1	4	4	0.0353462	0.883968	5601298	6239801	5477601	6513296	6192604	6.9089e+06	6380601	6331602	6655602	7.7014e+06		16.5	16.5	16.5	44.411	0	29.785	92010000	27	0.217907	-0.177934
Q9EP89	Q9EP89	Serine beta-lactamase-like protein LACTB, mitochondrial	Lactb	sp|Q9EP89|LACTB_MOUSE Serine beta-lactamase-like protein LACTB, mitochondrial OS=Mus musculus OX=10090 GN=Lactb PE=1 SV=1	7	7	0.0353608	0.781145	14429008	9710402	10771002	13459996	11280996	15953990	17314998	16192003	14837006	11872007		19.2	19.2	19.2	60.705	0	36.507	188910000	34	0.217632	-0.356337
Q8BMQ8	Q8BMQ8	Vacuolar fusion protein MON1 homolog B	Mon1b	sp|Q8BMQ8|MON1B_MOUSE Vacuolar fusion protein MON1 homolog B OS=Mus musculus OX=10090 GN=Mon1b PE=2 SV=1	5	5	0.0354331	1.14378	8408205	7.1232e+06	9464502	7737603	8437905	7107703	6895602	7867098	6989904	7.0148e+06		15	15	15	60.015	0	6.4664	105720000	8	0.217651	0.193811
Q8VD76	Q8VD76	General transcription factor IIH subunit 3	Gtf2h3	sp|Q8VD76|TF2H3_MOUSE General transcription factor IIH subunit 3 OS=Mus musculus OX=10090 GN=Gtf2h3 PE=1 SV=1	4	4	0.0355505	0.814006	3.2178e+06	3.8313e+06	3502200	4.0818e+06	4.0163e+06	4738499	3949902	5484797	5.0027e+06	3.8565e+06		18.8	18.8	18.8	34.244	0.00023618	5.7225	61421000	5	0.218046	-0.296889
Q9Z0X1	Q9Z0X1	Apoptosis-inducing factor 1, mitochondrial	Aifm1	sp|Q9Z0X1|AIFM1_MOUSE Apoptosis-inducing factor 1, mitochondrial OS=Mus musculus OX=10090 GN=Aifm1 PE=1 SV=1	16	16	0.0356659	0.905713	73357000	81543952	70754040	79648968	77439992	77756992	80261008	91480952	86258968	86975944		35.3	35.3	35.3	66.765	0	187.31	1175500000	134	0.218484	-0.142875
Q9DCE5	Q9DCE5	p21-activated protein kinase-interacting protein 1	Pak1ip1	sp|Q9DCE5|PK1IP_MOUSE p21-activated protein kinase-interacting protein 1 OS=Mus musculus OX=10090 GN=Pak1ip1 PE=1 SV=2	10	10	0.0361256	1.09669	17339006	18200004	20733002	17937004	18553002	17560008	16589999	17827000	16598006	15922004		34.3	34.3	34.3	42.116	0	29.265	255540000	60	0.221102	0.133155
Q9Z2V5	Q9Z2V5	Histone deacetylase 6	Hdac6	sp|Q9Z2V5|HDAC6_MOUSE Histone deacetylase 6 OS=Mus musculus OX=10090 GN=Hdac6 PE=1 SV=3	6	6	0.0361951	1.28314	4.1779e+06	4613701	4.5751e+06	5.241e+06	4497598	3095999	2842901	3.6679e+06	3.8253e+06	4839302		9.8	9.8	9.8	125.79	0	12.096	66002000	24	0.221285	0.359682
Q9CY52	Q9CY52	Probable tRNA(His) guanylyltransferase	Thg1l	sp|Q9CY52|THG1_MOUSE Probable tRNA(His) guanylyltransferase OS=Mus musculus OX=10090 GN=Thg1l PE=1 SV=1	1	1	0.0362502	1.25513	4.9248e+06	4287700	4130498	4.4227e+06	3.6796e+06	4.0816e+06	3.462e+06	3407601	3.6843e+06	2.5686e+06		3.7	3.7	3.7	34.971	0.001243	2.9351	56256000	6	0.221402	0.327838
CON__P81644	CON__P81644				3	3	0.0362924	2.01872	14812997	11405994	45231016	14650990	23189994	9265004	5.651e+06	12514993	10708995	11037005	+	35	35	35	11.202	0	25.494	270020000	22	0.221454	1.01344
P15864;Q07133	P15864	Histone H1.2	Hist1h1c	sp|P15864|H12_MOUSE Histone H1.2 OS=Mus musculus OX=10090 GN=H1-2 PE=1 SV=2	13	4	0.0363425	1.2115	1873700992	1789100800	1507100160	1918900992	1493400576	1245999872	1555499648	1463999104	1587899264	1231200128		39.6	39.6	13.2	21.266	0	60.898	23348000000	90	0.221447	0.2768
Q9WTL7	Q9WTL7	Acyl-protein thioesterase 2	Lypla2	sp|Q9WTL7|LYPA2_MOUSE Acyl-protein thioesterase 2 OS=Mus musculus OX=10090 GN=Lypla2 PE=1 SV=1	6	6	0.0363941	0.762249	36133996	27344986	28383004	23558996	31811986	45355028	47236996	31367996	34715992	35010008		33.3	33.3	33.3	24.794	0	28.913	496880000	34	0.221493	-0.391666
Q8R326	Q8R326	Paraspeckle component 1	Pspc1	sp|Q8R326|PSPC1_MOUSE Paraspeckle component 1 OS=Mus musculus OX=10090 GN=Pspc1 PE=1 SV=1	11	11	0.0365854	1.16933	89182976	77019016	77575968	73814048	76077040	79293000	70266040	63628008	67081988	57554036		33.3	33.3	33.3	58.758	0	102.17	1064400000	88	0.22225	0.225685
Q8BWT1	Q8BWT1	3-ketoacyl-CoA thiolase, mitochondrial	Acaa2	sp|Q8BWT1|THIM_MOUSE 3-ketoacyl-CoA thiolase, mitochondrial OS=Mus musculus OX=10090 GN=Acaa2 PE=1 SV=3	14	14	0.0366273	0.840494	105710000	86212000	93705992	95271968	88437048	114490056	133709952	108389976	112260064	92094008		52.4	52.4	52.4	41.829	0	178.52	1489100000	120	0.222199	-0.25069
Q8VE47	Q8VE47	Ubiquitin-like modifier-activating enzyme 5	Uba5	sp|Q8VE47|UBA5_MOUSE Ubiquitin-like modifier-activating enzyme 5 OS=Mus musculus OX=10090 GN=Uba5 PE=1 SV=2	8	8	0.036646	0.819921	24812992	24858994	24763016	30799994	24984990	37029012	33479988	30215018	25057998	33793992		40.7	40.7	40.7	44.789	0	76.779	427610000	61	0.221992	-0.286443
P17751	P17751	Triosephosphate isomerase	Tpi1	sp|P17751|TPIS_MOUSE Triosephosphate isomerase OS=Mus musculus OX=10090 GN=Tpi1 PE=1 SV=5	14	14	0.0369109	0.769858	428299744	344010144	281209856	349959840	307280032	526260160	502310144	343510208	404480128	448579808		79.9	79.9	79.9	26.712	0	85.004	5643100000	181	0.223491	-0.377336
Q3TZZ7	Q3TZZ7	Extended synaptotagmin-2	Esyt2	sp|Q3TZZ7|ESYT2_MOUSE Extended synaptotagmin-2 OS=Mus musculus OX=10090 GN=Esyt2 PE=1 SV=1	8	7	0.0371178	1.32971	8269596	7104697	9236398	10276005	7513596	4785401	6.2067e+06	7971302	7.4684e+06	5.7001e+06		15.7	15	15	94.138	0	29.393	116650000	31	0.224589	0.411113
Q99L45	Q99L45	Eukaryotic translation initiation factor 2 subunit 2	Eif2s2	sp|Q99L45|IF2B_MOUSE Eukaryotic translation initiation factor 2 subunit 2 OS=Mus musculus OX=10090 GN=Eif2s2 PE=1 SV=1	24	24	0.0371183	1.11359	308899904	342409760	344600064	303399872	285919904	287820000	263930016	290249920	276290144	303079968		65.6	65.6	65.6	38.092	0	286.06	4456100000	224	0.22431	0.155223
Q8R0K9	Q8R0K9	Transcription factor E2F4	E2f4	sp|Q8R0K9|E2F4_MOUSE Transcription factor E2F4 OS=Mus musculus OX=10090 GN=E2f4 PE=1 SV=1	4	4	0.0373582	0.730763	2.9786e+06	3112600	3.3253e+06	3.7363e+06	2.9298e+06	5.0044e+06	6.5417e+06	3.6184e+06	3.8856e+06	3.5184e+06		11.7	11.7	11.7	43.833	0	12.396	58272000	11	0.225378	-0.452524
Q9CPX6	Q9CPX6	Ubiquitin-like-conjugating enzyme ATG3	Atg3	sp|Q9CPX6|ATG3_MOUSE Ubiquitin-like-conjugating enzyme ATG3 OS=Mus musculus OX=10090 GN=Atg3 PE=1 SV=1	6	6	0.0374708	1.22024	10900994	11947996	13490995	13531991	11303001	10643995	11186997	11069007	7.8329e+06	9622402		23.9	23.9	23.9	35.796	0	11.345	156860000	9	0.225755	0.287166
Q9QUM4	Q9QUM4	Signaling lymphocytic activation molecule	Slamf1	sp|Q9QUM4|SLAF1_MOUSE Signaling lymphocytic activation molecule OS=Mus musculus OX=10090 GN=Slamf1 PE=1 SV=1	2	2	0.0374946	0.664879	550587	669830	747463	719240	475361	686230	889491	894789	1.5838e+06	838557		6.7	6.7	6.7	38.094	0.00063224	3.2343	5359300	2	0.225619	-0.588836
Q9QYM8	Q9QYM8	Centromere protein H	Cenph	sp|Q9QYM8|CENPH_MOUSE Centromere protein H OS=Mus musculus OX=10090 GN=Cenph PE=1 SV=1	3	3	0.0375965	2.57483	5915603	5744298	4463000	8262099	7308798	4472297	5.3535e+06	3.2769e+06	859696	1.19972e+06		17.8	17.8	17.8	28.135	0	6.6407	61959000	8	0.225761	1.36448
Q91W67	Q91W67	Ubiquitin-like protein 7	Ubl7	sp|Q91W67|UBL7_MOUSE Ubiquitin-like protein 7 OS=Mus musculus OX=10090 GN=Ubl7 PE=1 SV=2	5	5	0.0376753	1.13709	2.5983e+06	2.3879e+06	2.265e+06	2.9401e+06	2.6555e+06	2.2595e+06	2.1135e+06	2.3787e+06	2378401	2.1363e+06		22.4	22.4	22.4	40.433	0.00043299	3.7449	37398000	6	0.225939	0.185351
Q8BVI5	Q8BVI5	Syntaxin-16	Stx16	sp|Q8BVI5|STX16_MOUSE Syntaxin-16 OS=Mus musculus OX=10090 GN=Stx16 PE=1 SV=3	2	2	0.0377703	0.726439	1.33731e+06	1.6229e+06	1.3871e+06	1.8678e+06	1641101	2.3448e+06	1.9356e+06	1.7343e+06	1804301	3211799		8.3	8.3	8.3	37.08	0	8.2229	26430000	2	0.226297	-0.461087
P49935	P49935	Pro-cathepsin H;Cathepsin H mini chain;Cathepsin H;Cathepsin H heavy chain;Cathepsin H light chain	Ctsh	sp|P49935|CATH_MOUSE Pro-cathepsin H OS=Mus musculus OX=10090 GN=Ctsh PE=1 SV=2	3	3	0.0377842	0.712612	12271993	10963997	6.6807e+06	8700700	9635399	17951996	13613008	12888996	12455998	10452002		12.9	12.9	12.9	37.17	0	11.414	162690000	24	0.226056	-0.488811
Q3U7R1	Q3U7R1	Extended synaptotagmin-1	Esyt1	sp|Q3U7R1|ESYT1_MOUSE Extended synaptotagmin-1 OS=Mus musculus OX=10090 GN=Esyt1 PE=1 SV=2	41	40	0.0379084	0.854445	442489920	344689824	332190144	366069952	360410080	471419776	466419968	425530176	409940128	382670144		50.1	50.1	49.5	121.55	0	270.97	5731000000	334	0.226651	-0.226941
Q9CWN7	Q9CWN7	CCR4-NOT transcription complex subunit 11	Cnot11	sp|Q9CWN7|CNO11_MOUSE CCR4-NOT transcription complex subunit 11 OS=Mus musculus OX=10090 GN=Cnot11 PE=1 SV=1	9	9	0.0379198	1.11754	29445006	35190012	36257984	34599016	35040988	28726994	28941002	32078990	30187988	32456014		34.3	34.3	34.3	54.959	0	72.791	487830000	72	0.226362	0.16033
Q4KWH5	Q4KWH5	1-phosphatidylinositol 4,5-bisphosphate phosphodiesterase eta-1	Plch1	sp|Q4KWH5|PLCH1_MOUSE 1-phosphatidylinositol 4,5-bisphosphate phosphodiesterase eta-1 OS=Mus musculus OX=10090 GN=Plch1 PE=2 SV=1	1	1	0.0380659	0.837035	20260992	17817010	20717000	24034990	25199990	27431018	28173010	23495014	25141986	24148986		0.5	0.5	0.5	187.74	0.0066863	2.1457	384870000	10	0.226997	-0.256641
P17182;P17183	P17182	Alpha-enolase	Eno1	sp|P17182|ENOA_MOUSE Alpha-enolase OS=Mus musculus OX=10090 GN=Eno1 PE=1 SV=3	30	26	0.0380915	0.659343	1755900800	1197000320	800190080	1012400192	1093599872	2356999168	2051799040	1297699968	1511699840	1575099008		68	68	59.7	47.14	0	323.31	20581000000	364	0.226835	-0.6009
Q8K274	Q8K274	Ketosamine-3-kinase	Fn3krp	sp|Q8K274|KT3K_MOUSE Ketosamine-3-kinase OS=Mus musculus OX=10090 GN=Fn3krp PE=1 SV=2	2	2	0.0383908	0.854756	1.8298e+06	2446300	2.1073e+06	2.2654e+06	2.108e+06	2.8641e+06	2.3313e+06	2.6314e+06	2.2858e+06	2458299		10.7	10.7	10.7	34.468	0.0002426	6.358	33907000	5	0.2281	-0.226416
O88746	O88746	Target of Myb protein 1	Tom1	sp|O88746|TOM1_MOUSE Target of Myb protein 1 OS=Mus musculus OX=10090 GN=Tom1 PE=1 SV=1	5	5	0.0387204	0.615594	4.0255e+06	2.1102e+06	2.2084e+06	2.5032e+06	1.7482e+06	4088398	6.5461e+06	3.154e+06	3.08e+06	3.5718e+06		15	15	15	54.325	0	8.43	45890000	15	0.230003	-0.699949
Q91V01	Q91V01	Lysophospholipid acyltransferase 5	Lpcat3	sp|Q91V01|MBOA5_MOUSE Lysophospholipid acyltransferase 5 OS=Mus musculus OX=10090 GN=Lpcat3 PE=1 SV=1	5	5	0.0388986	0.843804	17419998	16242001	16688992	20656012	17633010	18887008	18131988	22327010	24413984	21537988		12.3	12.3	12.3	56.146	0	28.885	283690000	28	0.231034	-0.24502
O88456;Q9D7J7	O88456;Q9D7J7	Calpain small subunit 1;Calpain small subunit 2	Capns1;Capns2	sp|O88456|CPNS1_MOUSE Calpain small subunit 1 OS=Mus musculus OX=10090 GN=Capns1 PE=1 SV=1;sp|Q9D7J7|CPNS2_MOUSE Calpain small subunit 2 OS=Mus musculus OX=10090 GN=Capns2 PE=2 SV=1	6	6	0.0397173	0.748189	33491010	23690990	20722998	27123014	23357996	42508992	40237976	27632010	31876990	29490002		25.3	25.3	25.3	28.463	0	19.619	422000000	33	0.235848	-0.418526
Q7M759	Q7M759	Alpha/beta hydrolase domain-containing protein 17B	Abhd17b	sp|Q7M759|AB17B_MOUSE Alpha/beta hydrolase domain-containing protein 17B OS=Mus musculus OX=10090 GN=Abhd17b PE=1 SV=1	1	1	0.0398071	0.769847	1.6648e+06	1.1702e+06	1.284e+06	1.3543e+06	1.1964e+06	2.1136e+06	1.437e+06	1.9291e+06	1.3663e+06	1.8723e+06		9	9	9	32.2	0	6.6643	22155000	9	0.236309	-0.377356
Q9R0M0	Q9R0M0	Cadherin EGF LAG seven-pass G-type receptor 2	Celsr2	sp|Q9R0M0|CELR2_MOUSE Cadherin EGF LAG seven-pass G-type receptor 2 OS=Mus musculus OX=10090 GN=Celsr2 PE=1 SV=3	2	2	0.0399996	0.817189	6.2998e+06	6.6851e+06	6.1541e+06	7898697	6.7049e+06	6.9101e+06	7862097	7.7004e+06	8579403	10493997		1	1	1	316.98	0.0036239	2.4986	110150000	11	0.237145	-0.291258
Q99MR1	Q99MR1	PERQ amino acid-rich with GYF domain-containing protein 1	Gigyf1	sp|Q99MR1|GGYF1_MOUSE GRB10-interacting GYF protein 1 OS=Mus musculus OX=10090 GN=Gigyf1 PE=1 SV=2	3	3	0.0401376	1.21767	2.8326e+06	2.4393e+06	2.7466e+06	2.1513e+06	2.3538e+06	2.2371e+06	2.3691e+06	2.1086e+06	1653799	1.9423e+06		4.7	4.7	4.7	116.24	0.00024266	6.3623	32777000	8	0.237692	0.284128
Q9ERR7	Q9ERR7	15 kDa selenoprotein	2021-09-15	sp|Q9ERR7|SEP15_MOUSE Selenoprotein F OS=Mus musculus OX=10090 GN=Selenof PE=1 SV=3	4	4	0.040202	0.906992	11818996	11648004	12881994	10420999	11299997	12700005	11846999	13004996	13029003	13346006		30.9	30.9	30.9	17.806	0	29.319	182880000	28	0.237867	-0.140838
Q9CQD1	Q9CQD1	Ras-related protein Rab-5A	Rab5a	sp|Q9CQD1|RAB5A_MOUSE Ras-related protein Rab-5A OS=Mus musculus OX=10090 GN=Rab5a PE=1 SV=1	8	5	0.0403604	1.08252	19063012	19542992	20972988	21919010	19681010	17497992	18263010	18965000	19065004	19624006		52.6	37.7	37.7	23.598	0	42.954	286550000	36	0.238432	0.114389
P24452	P24452	Macrophage-capping protein	Capg	sp|P24452|CAPG_MOUSE Macrophage-capping protein OS=Mus musculus OX=10090 GN=Capg PE=1 SV=2	9	9	0.0403951	0.606551	188390000	113679960	84088056	114410008	129679960	305309984	283030016	158029904	164939904	144489936		34.9	34.9	34.9	39.24	0	188.69	2299500000	115	0.238247	-0.721299
P63139	P63139	Nuclear transcription factor Y subunit beta	Nfyb	sp|P63139|NFYB_MOUSE Nuclear transcription factor Y subunit beta OS=Mus musculus OX=10090 GN=Nfyb PE=1 SV=1	1	1	0.0404012	1.26677	2.995e+06	2912101	2.1594e+06	3.2582e+06	2.6949e+06	2.1902e+06	2.4092e+06	2625800	2.0609e+06	1.7754e+06		6.3	6.3	6.3	22.787	0.00044474	4.3133	35562000	10	0.238	0.341152
Q3UJB9	Q3UJB9	Enhancer of mRNA-decapping protein 4	Edc4	sp|Q3UJB9|EDC4_MOUSE Enhancer of mRNA-decapping protein 4 OS=Mus musculus OX=10090 GN=Edc4 PE=1 SV=2	34	34	0.0404202	1.15956	102819968	120009984	131300048	120059968	125230032	90045000	98530016	116639992	102159960	109910056		40.3	40.3	40.3	152.48	0	323.31	1657500000	178	0.23779	0.213582
P58802	P58802	TBC1 domain family member 10A	Tbc1d10a	sp|P58802|TB10A_MOUSE TBC1 domain family member 10A OS=Mus musculus OX=10090 GN=Tbc1d10a PE=1 SV=1	5	5	0.0404733	0.750248	7762501	5.6263e+06	4.5844e+06	6234400	6.5393e+06	10322996	7830096	7313602	6527701	8899100		18.4	18.4	18.4	56.202	0	10.112	102210000	12	0.237746	-0.414561
Q9JLB0;Q9WV34	Q9JLB0	MAGUK p55 subfamily member 6	Mpp6	sp|Q9JLB0|MPP6_MOUSE MAGUK p55 subfamily member 6 OS=Mus musculus OX=10090 GN=Mpp6 PE=1 SV=1	10	10	0.0406909	1.29108	15761991	25307998	24473996	24926986	21376010	16132004	15729995	20224998	18664992	15137999		21.7	21.7	21.7	62.63	0	14.541	302060000	21	0.23868	0.36858
Q3TAP4	Q3TAP4	AP-5 complex subunit beta-1	Ap5b1	sp|Q3TAP4|AP5B1_MOUSE AP-5 complex subunit beta-1 OS=Mus musculus OX=10090 GN=Ap5b1 PE=1 SV=1	3	3	0.0407738	1.50043	24692010	22454002	25268012	41335024	15479994	19289992	14400993	15888990	17938000	14887996		5.4	5.4	5.4	94.678	0.0051855	2.3409	435110000	17	0.238755	0.585376
P48725	P48725	Pericentrin	Pcnt	sp|P48725|PCNT_MOUSE Pericentrin OS=Mus musculus OX=10090 GN=Pcnt PE=1 SV=2	14	14	0.0408362	1.52007	7.502e+06	7.8144e+06	11093004	9605294	11267998	3.5384e+06	5.9316e+06	8231005	7.7013e+06	6.5187e+06		6.8	6.8	6.8	329.46	0	38.105	124400000	22	0.238808	0.604141
O08539	O08539	Myc box-dependent-interacting protein 1	Bin1	sp|O08539|BIN1_MOUSE Myc box-dependent-interacting protein 1 OS=Mus musculus OX=10090 GN=Bin1 PE=1 SV=1	11	11	0.0409136	0.738661	53780012	34621984	32031016	36270020	36678016	63768984	63051964	43311020	46326976	44723028		32	32	32	64.469	0	65.258	640010000	86	0.239052	-0.437016
Q3TBD2	Q3TBD2	Minor histocompatibility protein HA-1	Hmha1	sp|Q3TBD2|HMHA1_MOUSE Rho GTPase-activating protein 45 OS=Mus musculus OX=10090 GN=Arhgap45 PE=1 SV=2	22	22	0.0409523	0.84189	90429984	73500000	83924016	77117952	74778008	97647032	111989976	95742064	93787048	77455960		30.4	30.4	30.4	122.9	0	179.41	1266400000	116	0.239032	-0.248296
Q9WTX8	Q9WTX8	Mitotic spindle assembly checkpoint protein MAD1	Mad1l1	sp|Q9WTX8|MD1L1_MOUSE Mitotic spindle assembly checkpoint protein MAD1 OS=Mus musculus OX=10090 GN=Mad1l1 PE=1 SV=1	18	18	0.0409545	1.23233	23514000	30198006	31778988	30511992	27039984	19355006	20400008	23508002	27338008	25814996		29.6	29.6	29.6	83.54	0	54.276	396860000	83	0.238735	0.301394
P11352	P11352	Glutathione peroxidase 1	Gpx1	sp|P11352|GPX1_MOUSE Glutathione peroxidase 1 OS=Mus musculus OX=10090 GN=Gpx1 PE=1 SV=2	12	12	0.0409662	0.844783	126630024	110049928	128199976	116789976	120210064	143679968	173759968	146669984	135779936	117249928		79.6	79.6	79.6	22.329	0	88.875	1905700000	96	0.23848	-0.243348
Q78HU7	Q78HU7	Glycophorin-C	Gypc	sp|Q78HU7|GLPC_MOUSE Glycophorin-C OS=Mus musculus OX=10090 GN=Gypc PE=1 SV=2	2	2	0.0409897	1.27314	5.4891e+06	7.4192e+06	8334496	8356596	7.483e+06	5.4147e+06	5150598	7.1614e+06	6135802	5177901		28.4	28.4	28.4	10.329	0	48.073	98418000	18	0.23839	0.348396
P14131	P14131	40S ribosomal protein S16	Rps16	sp|P14131|RS16_MOUSE 40S ribosomal protein S16 OS=Mus musculus OX=10090 GN=Rps16 PE=1 SV=4	12	12	0.041037	1.12762	1454299648	1777900672	1653000832	1843600128	1708399360	1402299264	1427999488	1594399360	1596000128	1449000704		61	61	61	16.445	0	31.718	23253000000	139	0.238417	0.173287
Q9CZB6	Q9CZB6	Mediator of RNA polymerase II transcription subunit 7	Med7	sp|Q9CZB6|MED7_MOUSE Mediator of RNA polymerase II transcription subunit 7 OS=Mus musculus OX=10090 GN=Med7 PE=1 SV=2	2	2	0.0412588	1.39004	1.7536e+06	2.4468e+06	1.7784e+06	1.7901e+06	1.8367e+06	1469901	889598	1.5981e+06	1.7849e+06	1.2961e+06		18	18	18	27.205	0.00023507	5.6195	24582000	8	0.23955	0.475126
Q99PG2	Q99PG2	Opioid growth factor receptor	Ogfr	sp|Q99PG2|OGFR_MOUSE Opioid growth factor receptor OS=Mus musculus OX=10090 GN=Ogfr PE=1 SV=1	16	16	0.0413452	1.22486	52645992	72588008	73881024	73502040	68051000	45976016	52019020	60932000	59806992	58772020		43.6	43.6	43.6	70.678	0	186.07	918850000	97	0.239673	0.292619
Q8BWQ6	Q8BWQ6	UPF0505 protein C16orf62 homolog		sp|Q8BWQ6|VP35L_MOUSE VPS35 endosomal protein-sorting factor-like OS=Mus musculus OX=10090 GN=Vps35l PE=1 SV=2	8	8	0.0413482	0.864927	8847904	8982504	11902999	10387999	10426001	11471005	12148004	12419001	11129994	10989001		10.1	10.1	10.1	109.08	0	20.864	162760000	39	0.239378	-0.209349
P48036	P48036	Annexin A5	Anxa5	sp|P48036|ANXA5_MOUSE Annexin A5 OS=Mus musculus OX=10090 GN=Anxa5 PE=1 SV=1	13	13	0.0414815	0.754173	36302976	27191986	25015992	35567984	32425006	51995024	48095028	37426000	39649016	31456994		52	52	52	35.752	0	71.742	510370000	74	0.239791	-0.407032
Q9D0D4	Q9D0D4	Probable dimethyladenosine transferase	Dimt1	sp|Q9D0D4|DIM1_MOUSE Probable dimethyladenosine transferase OS=Mus musculus OX=10090 GN=Dimt1 PE=2 SV=1	10	10	0.0416426	1.24656	23267014	34197004	34767020	32852016	30893996	21711010	22837002	29648994	25397996	24983008		44.1	44.1	44.1	35.274	0	25.684	413330000	44	0.240438	0.317948
P23780	P23780	Beta-galactosidase	Glb1	sp|P23780|BGAL_MOUSE Beta-galactosidase OS=Mus musculus OX=10090 GN=Glb1 PE=1 SV=1	6	6	0.0416459	0.762567	5.2069e+06	5.1244e+06	4350402	6.9545e+06	6432198	9322704	6171199	7421299	6349096	7.4282e+06		10.7	10.7	10.7	73.12	0	11.85	96217000	22	0.240158	-0.391064
P47941	P47941	Crk-like protein	Crkl	sp|P47941|CRKL_MOUSE Crk-like protein OS=Mus musculus OX=10090 GN=Crkl PE=1 SV=2	9	9	0.0417728	1.10824	49870980	49825968	49055988	50031984	53836000	49477992	47174028	47426980	44997984	39428008		38.9	38.9	38.9	33.83	0	60.202	702140000	70	0.240792	0.148276
Q791N7	Q791N7	DNA-directed RNA polymerase I subunit RPA12	Znrd1	sp|Q791N7|RPA12_MOUSE DNA-directed RNA polymerase I subunit RPA12 OS=Mus musculus OX=10090 GN=Polr1h PE=1 SV=1	1	1	0.0419773	1.34492	1.1282e+06	851810	1.144e+06	1.2244e+06	1.1484e+06	1.1803e+06	788000	652446	683980	846420		17.9	17.9	17.9	13.649	0.0070685	2.1085	13414000	7	0.241567	0.427518
Q9WUM5	Q9WUM5	Succinyl-CoA ligase [ADP/GDP-forming] subunit alpha, mitochondrial	Suclg1	sp|Q9WUM5|SUCA_MOUSE Succinate--CoA ligase [ADP/GDP-forming] subunit alpha, mitochondrial OS=Mus musculus OX=10090 GN=Suclg1 PE=1 SV=4	8	8	0.0422018	0.826224	52483028	50746992	61670960	50710976	51302032	52762004	56438020	75059008	71372040	69572016		32.7	32.7	32.7	36.154	0	39.281	931210000	78	0.242633	-0.275396
Q0P678	Q0P678	Zinc finger CCCH domain-containing protein 18	Zc3h18	sp|Q0P678|ZCH18_MOUSE Zinc finger CCCH domain-containing protein 18 OS=Mus musculus OX=10090 GN=Zc3h18 PE=1 SV=1	10	10	0.042206	1.1091	47398020	52735992	48374976	57985020	48660032	44927008	49886016	44670024	44866996	45257992		20.4	20.4	20.4	105.69	0	120.02	699290000	58	0.242326	0.149388
Q9D4V0	Q9D4V0	Ethanolamine kinase 1	Etnk1	sp|Q9D4V0|EKI1_MOUSE Ethanolamine kinase 1 OS=Mus musculus OX=10090 GN=Etnk1 PE=1 SV=2	7	7	0.0422509	1.23032	27064984	39423004	31923002	29082996	32729980	22666004	27414992	31403018	24304008	24252010		24.2	24.2	24.2	41.983	0	44.03	430600000	41	0.242212	0.299031
Q01147	Q01147	Cyclic AMP-responsive element-binding protein 1	Creb1	sp|Q01147|CREB1_MOUSE Cyclic AMP-responsive element-binding protein 1 OS=Mus musculus OX=10090 GN=Creb1 PE=1 SV=2	4	2	0.0422554	1.12841	13601998	14228004	11935997	13066004	11685995	11128993	11117993	11684002	12750004	10458997		18	18	13.1	35.122	0	22.589	177530000	23	0.241907	0.174295
P61161	P61161	Actin-related protein 2	Actr2	sp|P61161|ARP2_MOUSE Actin-related protein 2 OS=Mus musculus OX=10090 GN=Actr2 PE=1 SV=1	19	19	0.042452	0.825291	438199936	339629824	307440128	353290176	392459840	488339712	508539776	410700128	410409728	395860064		49.7	49.7	49.7	44.76	0	190.37	5797300000	165	0.242917	-0.277026
P14901	P14901	Heme oxygenase 1	Hmox1	sp|P14901|HMOX1_MOUSE Heme oxygenase 1 OS=Mus musculus OX=10090 GN=Hmox1 PE=1 SV=1	5	5	0.0424622	5.59477	9804806	5.2544e+06	9074604	5935603	1701410	318003	8655405	1.15703e+06	225792	1197792		27	27	27	32.928	0	14.075	77104000	8	0.242682	2.48408
Q7TMI3	Q7TMI3	E3 ubiquitin-protein ligase UHRF2	Uhrf2	sp|Q7TMI3|UHRF2_MOUSE E3 ubiquitin-protein ligase UHRF2 OS=Mus musculus OX=10090 GN=Uhrf2 PE=1 SV=1	6	4	0.0424729	1.27163	3.6723e+06	4.873e+06	4110201	4508099	3.1167e+06	3502802	2636500	2.8318e+06	3285102	3.6176e+06		9	7	7	90.105	0	6.7363	54355000	7	0.242427	0.346684
P01837	P01837	Ig kappa chain C region		sp|P01837|IGKC_MOUSE Immunoglobulin kappa constant OS=Mus musculus OX=10090 GN=Igkc PE=1 SV=2	9	9	0.0424826	0.741332	340370144	238110016	282949952	289099872	379439904	564969920	416940224	314170112	384390080	394940032		81.3	81.3	81.3	11.934	0	217.98	5305500000	207	0.242213	-0.431809
Q9DCS2	Q9DCS2	UPF0585 protein C16orf13 homolog		sp|Q9DCS2|MTL26_MOUSE Methyltransferase-like 26 OS=Mus musculus OX=10090 GN=Mettl26 PE=1 SV=1	3	3	0.0426109	0.875074	4402597	4.7769e+06	4.922e+06	4.1903e+06	4.7262e+06	5151102	5.6972e+06	5.7472e+06	5.3418e+06	4434299		29.4	29.4	29.4	22.687	0	38.946	76983000	21	0.242642	-0.192523
E9Q5K9	E9Q5K9	YTH domain-containing protein 1	Ythdc1	sp|E9Q5K9|YTDC1_MOUSE YTH domain-containing protein 1 OS=Mus musculus OX=10090 GN=Ythdc1 PE=1 SV=2	4	4	0.0428128	1.21934	10621995	13576001	12626008	13035999	12206008	9293097	8816202	12744005	11249005	9151301		8.2	8.2	8.2	85.648	0.00044863	4.4623	171730000	14	0.243369	0.286096
P39054;P39053	P39054	Dynamin-2	Dnm2	sp|P39054|DYN2_MOUSE Dynamin-2 OS=Mus musculus OX=10090 GN=Dnm2 PE=1 SV=2	32	24	0.0428904	0.900074	97083992	96705960	102430032	107710016	102979952	101349968	109140008	128019936	116250040	109689984		45.2	45.2	36.9	98.144	0	193.31	1559500000	176	0.24349	-0.151884
Q9ERD8	Q9ERD8	Gamma-parvin	Parvg	sp|Q9ERD8|PARVG_MOUSE Gamma-parvin OS=Mus musculus OX=10090 GN=Parvg PE=1 SV=2	10	10	0.0429725	0.905685	35460980	31985018	32248996	36508012	33897984	38795984	40318012	38703004	33510986	36616000		42.9	42.9	42.9	37.603	0	63.145	517790000	63	0.24362	-0.142918
P97820	P97820	Mitogen-activated protein kinase kinase kinase kinase 4	Map4k4	sp|P97820|M4K4_MOUSE Mitogen-activated protein kinase kinase kinase kinase 4 OS=Mus musculus OX=10090 GN=Map4k4 PE=1 SV=1	8	6	0.0430924	1.25425	11294994	16441000	15847996	14298000	15310005	9357601	11100002	13686997	12969008	11256994		7.7	7.7	6.2	140.6	0	29.628	194810000	21	0.244279	0.326821
P61021	P61021	Ras-related protein Rab-5B	Rab5b	sp|P61021|RAB5B_MOUSE Ras-related protein Rab-5B OS=Mus musculus OX=10090 GN=Rab5b PE=1 SV=1	9	6	0.0431244	0.8923	10037999	9852598	9516396	10360006	10030000	11015998	12537996	11803006	11107004	9548495		59.1	59.1	44.2	23.707	0	36.411	149230000	26	0.244199	-0.164399
Q61239	Q61239	Protein farnesyltransferase/geranylgeranyltransferase type-1 subunit alpha	Fnta	sp|Q61239|FNTA_MOUSE Protein farnesyltransferase/geranylgeranyltransferase type-1 subunit alpha OS=Mus musculus OX=10090 GN=Fnta PE=1 SV=1	8	8	0.0431362	0.826975	21690008	17276994	18083990	21693994	22827012	27984986	26643992	20637014	22342986	25236998		28.6	28.6	28.6	44.013	0	41.852	320710000	36	0.24396	-0.274085
Q61768;P33175	Q61768	Kinesin-1 heavy chain	Kif5b	sp|Q61768|KINH_MOUSE Kinesin-1 heavy chain OS=Mus musculus OX=10090 GN=Kif5b PE=1 SV=3	36	30	0.0431659	1.09045	98308944	97012016	104120056	109070048	98189968	92890056	98579008	97625992	91762944	84083048		48.9	48.9	41.4	109.55	0	209.68	1428200000	147	0.24393	0.124925
Q9JHS3	Q9JHS3	Ragulator complex protein LAMTOR2	Lamtor2	sp|Q9JHS3|LTOR2_MOUSE Ragulator complex protein LAMTOR2 OS=Mus musculus OX=10090 GN=Lamtor2 PE=1 SV=1	3	3	0.0432962	1.41626	3.8757e+06	4.7411e+06	6873303	5044798	7177496	3.1133e+06	3.9826e+06	4.9071e+06	4.1768e+06	3158201		28.8	28.8	28.8	13.48	0	12.207	73080000	18	0.244258	0.502087
P60766;Q8R527;Q9ER71	P60766	Cell division control protein 42 homolog	Cdc42	sp|P60766|CDC42_MOUSE Cell division control protein 42 homolog OS=Mus musculus OX=10090 GN=Cdc42 PE=1 SV=2	9	8	0.0434805	0.711094	101429992	64271996	68086992	59375024	69256968	133670008	116240048	75072008	81530048	105560008		48.2	42.4	42.4	21.258	0	66.16	1256400000	122	0.244818	-0.491888
Q61074	Q61074	Protein phosphatase 1G	Ppm1g	sp|Q61074|PPM1G_MOUSE Protein phosphatase 1G OS=Mus musculus OX=10090 GN=Ppm1g PE=1 SV=3	23	23	0.0435749	1.10858	151460064	145049968	154960064	133369920	131149984	136820032	128569992	128050064	134799952	117130008		53.1	53.1	53.1	58.727	0	131.8	2002400000	142	0.245099	0.148713
Q61151;Q6PD28	Q61151;Q6PD28	Serine/threonine-protein phosphatase 2A 56 kDa regulatory subunit epsilon isoform	Ppp2r5e;Ppp2r5b	sp|Q61151|2A5E_MOUSE Serine/threonine-protein phosphatase 2A 56 kDa regulatory subunit epsilon isoform OS=Mus musculus OX=10090 GN=Ppp2r5e PE=1 SV=3;sp|Q6PD28|2A5B_MOUSE Serine/threonine-protein phosphatase 2A 56 kDa regulatory subunit beta isoform OS=Mus	2	2	0.0437616	1.26348	5.099e+06	6308699	4.987e+06	5.8045e+06	5.8133e+06	3836301	4.1864e+06	5996899	4.7204e+06	3.6979e+06		4.3	4.3	4.3	54.713	0	25.253	73418000	10	0.245795	0.3374
Q68FL4	Q68FL4	Putative adenosylhomocysteinase 3	Ahcyl2	sp|Q68FL4|SAHH3_MOUSE Putative adenosylhomocysteinase 3 OS=Mus musculus OX=10090 GN=Ahcyl2 PE=1 SV=1	8	3	0.0437812	0.721851	2.9496e+06	2.6202e+06	3.8709e+06	2.1625e+06	2.8539e+06	4619597	3938300	4598599	4.1618e+06	2.7055e+06		15.5	6	6	66.899	0	23.407	49434000	12	0.245541	-0.470227
Q3UMU9	Q3UMU9	Hepatoma-derived growth factor-related protein 2	Hdgfrp2	sp|Q3UMU9|HDGR2_MOUSE Hepatoma-derived growth factor-related protein 2 OS=Mus musculus OX=10090 GN=Hdgfl2 PE=1 SV=1	8	8	0.0437947	1.166	21036998	16693008	16070994	18924000	17517992	15976997	16984994	13154991	15807004	15384002		19	19	19	74.29	0	35.272	243210000	42	0.245327	0.221565
Q3U3T8	Q3U3T8	WD repeat-containing protein 62	Wdr62	sp|Q3U3T8|WDR62_MOUSE WD repeat-containing protein 62 OS=Mus musculus OX=10090 GN=Wdr62 PE=1 SV=2	2	2	0.0439465	1.84362	1.4088e+06	1.1089e+06	839655	1.4974e+06	1.5407e+06	682487	730863	1.1684e+06	292896	832348		2	2	2	167.28	0.00043764	4.0354	12061000	5	0.245961	0.882542
Q6PAR5	Q6PAR5	GTPase-activating protein and VPS9 domain-containing protein 1	Gapvd1	sp|Q6PAR5|GAPD1_MOUSE GTPase-activating protein and VPS9 domain-containing protein 1 OS=Mus musculus OX=10090 GN=Gapvd1 PE=1 SV=2	28	28	0.0439496	1.16814	43427988	53813016	54871972	58838028	51132004	39293024	41977988	48399992	46763016	47512016		28	28	28	162.4	0	132.26	728490000	130	0.245658	0.22421
P23116	P23116	Eukaryotic translation initiation factor 3 subunit A	Eif3a	sp|P23116|EIF3A_MOUSE Eukaryotic translation initiation factor 3 subunit A OS=Mus musculus OX=10090 GN=Eif3a PE=1 SV=5	56	56	0.0441294	1.1038	812849728	798160448	691769856	767019776	782209728	760610496	735669760	680240128	650359808	663870208		43.2	43.2	43.2	161.93	0	275.43	10643000000	513	0.246221	0.142476
P25425;P31362	P25425	POU domain, class 2, transcription factor 1	Pou2f1	sp|P25425|PO2F1_MOUSE POU domain, class 2, transcription factor 1 OS=Mus musculus OX=10090 GN=Pou2f1 PE=1 SV=3	7	4	0.0441573	1.25483	4845800	4.7166e+06	4.341e+06	5.7583e+06	4.7862e+06	4.0277e+06	4.542e+06	4.0555e+06	4.2121e+06	2.8125e+06		14.8	10.1	10.1	79.546	0	17.401	64728000	16	0.246135	0.327496
O54692	O54692	Centromere/kinetochore protein zw10 homolog	Zw10	sp|O54692|ZW10_MOUSE Centromere/kinetochore protein zw10 homolog OS=Mus musculus OX=10090 GN=Zw10 PE=1 SV=3	20	20	0.0441785	1.18816	38026000	40940988	50167968	43181976	42153004	32196002	31838998	42762984	38763992	35330980		41.1	41.1	41.1	88.062	0	143.55	598370000	83	0.245971	0.248735
Q3ULW8	Q3ULW8		Parp3	sp|Q3ULW8|PARP3_MOUSE Protein mono-ADP-ribosyltransferase PARP3 OS=Mus musculus OX=10090 GN=Parp3 PE=2 SV=1	8	8	0.044312	0.866422	7749499	6791403	8506195	8508298	7506100	8.1218e+06	9935897	8352001	9940903	8739806		19.3	19.3	19.3	59.948	0	19.782	122130000	42	0.246453	-0.206858
Q9CQR4	Q9CQR4	Acyl-coenzyme A thioesterase 13;Acyl-coenzyme A thioesterase 13, N-terminally processed	Acot13	sp|Q9CQR4|ACO13_MOUSE Acyl-coenzyme A thioesterase 13 OS=Mus musculus OX=10090 GN=Acot13 PE=1 SV=1	4	4	0.0444315	0.83444	6527304	7019399	5638000	6129097	6.2144e+06	6271999	7.0063e+06	9365101	7.4326e+06	7.9512e+06		34.3	34.3	34.3	15.183	0	9.8353	100650000	11	0.246733	-0.261121
Q8K2F0	Q8K2F0	Bromodomain-containing protein 3	Brd3	sp|Q8K2F0|BRD3_MOUSE Bromodomain-containing protein 3 OS=Mus musculus OX=10090 GN=Brd3 PE=1 SV=2	12	8	0.0444379	1.16748	11390005	11508997	10424002	10760996	11450005	10364993	10770005	10108996	7660105	8979998		22.6	17.1	17.1	79.761	0	17.65	153970000	30	0.246486	0.2234
Q9JLJ2	Q9JLJ2	4-trimethylaminobutyraldehyde dehydrogenase	Aldh9a1	sp|Q9JLJ2|AL9A1_MOUSE 4-trimethylaminobutyraldehyde dehydrogenase OS=Mus musculus OX=10090 GN=Aldh9a1 PE=1 SV=1	17	17	0.0444794	0.844513	99664056	83560984	94882056	73631976	75482040	103919960	110579928	90921008	105189992	93023032		47.2	47.2	47.2	53.514	0	92.108	1363500000	70	0.246405	-0.243808
Q9JLJ5	Q9JLJ5	Elongation of very long chain fatty acids protein 1	Elovl1	sp|Q9JLJ5|ELOV1_MOUSE Elongation of very long chain fatty acids protein 1 OS=Mus musculus OX=10090 GN=Elovl1 PE=1 SV=1	3	3	0.0445188	0.707467	25068004	18409990	15883991	22516012	24361012	42349012	29280992	27596014	20658006	32094006		12.9	12.9	12.9	32.677	0	30.977	372370000	19	0.246373	-0.499265
Q3U319;REV__Q9WVQ0	Q3U319	E3 ubiquitin-protein ligase BRE1B	Rnf40	sp|Q3U319|BRE1B_MOUSE E3 ubiquitin-protein ligase BRE1B OS=Mus musculus OX=10090 GN=Rnf40 PE=1 SV=2	15	12	0.0445642	1.20727	20648012	20799992	24028000	23062010	17075008	15106990	16495997	19870008	19404994	16490001		18.7	17.1	16.5	113.97	0	46.994	294850000	55	0.246277	0.271753
Q99KX1	Q99KX1	Myeloid leukemia factor 2	Mlf2	sp|Q99KX1|MLF2_MOUSE Myeloid leukemia factor 2 OS=Mus musculus OX=10090 GN=Mlf2 PE=1 SV=1	3	3	0.0448033	1.33714	3067398	3.1401e+06	5.1264e+06	2613201	2944999	2575299	2.6938e+06	2.4699e+06	2.1405e+06	2.4239e+06		15.8	15.8	15.8	28.055	0	7.1657	44284000	14	0.247315	0.419149
Q08481	Q08481	Platelet endothelial cell adhesion molecule	Pecam1	sp|Q08481|PECA1_MOUSE Platelet endothelial cell adhesion molecule OS=Mus musculus OX=10090 GN=Pecam1 PE=1 SV=1	3	3	0.0448044	0.690505	4824003	4815401	3.1671e+06	4.5547e+06	3.3922e+06	4.8641e+06	7.9196e+06	4.6032e+06	8177499	4.9937e+06		8.4	8.4	8.4	81.262	0	8.6229	71902000	7	0.247015	-0.534276
Q9ERH4	Q9ERH4	Nucleolar and spindle-associated protein 1	Nusap1	sp|Q9ERH4|NUSAP_MOUSE Nucleolar and spindle-associated protein 1 OS=Mus musculus OX=10090 GN=Nusap1 PE=1 SV=1	10	10	0.0449803	1.68565	33104982	19290988	12075004	15513000	14178993	15999995	12361994	8445103	9721796	7.675e+06		29	29	29	48.572	0	38.904	196940000	23	0.247665	0.753306
Q60967	Q60967	Bifunctional 3-phosphoadenosine 5-phosphosulfate synthase 1;Sulfate adenylyltransferase;Adenylyl-sulfate kinase	Papss1	sp|Q60967|PAPS1_MOUSE Bifunctional 3-phosphoadenosine 5-phosphosulfate synthase 1 OS=Mus musculus OX=10090 GN=Papss1 PE=1 SV=1	4	4	0.044986	0.694753	3.5363e+06	2716299	2.0288e+06	3.3786e+06	3.5916e+06	5469800	5576597	3.2852e+06	3.5794e+06	4.0731e+06		9.1	9.1	9.1	70.793	0	14.608	55153000	14	0.247409	-0.525427
O88559	O88559	Menin	Men1	sp|O88559|MEN1_MOUSE Menin OS=Mus musculus OX=10090 GN=Men1 PE=1 SV=2	8	8	0.0449979	1.23425	6532199	6849002	8107098	5544398	8195097	5.8644e+06	5.2048e+06	6784699	5.2421e+06	5299999		19.6	19.6	19.6	67.5	0	57.407	96024000	21	0.247139	0.303638
Q9ERI6	Q9ERI6	Retinol dehydrogenase 14	Rdh14	sp|Q9ERI6|RDH14_MOUSE Retinol dehydrogenase 14 OS=Mus musculus OX=10090 GN=Rdh14 PE=1 SV=1	2	2	0.04515	0.459242	493285	591155	2171299	1.4692e+06	2.3277e+06	2.4599e+06	2.336e+06	2.9502e+06	2.3983e+06	2.6072e+06		9	9	9	36.365	0.00023513	5.6196	29657000	3	0.247942	-1.12267
Q3U5Q7	Q3U5Q7	UMP-CMP kinase 2, mitochondrial	Cmpk2	sp|Q3U5Q7|CMPK2_MOUSE UMP-CMP kinase 2, mitochondrial OS=Mus musculus OX=10090 GN=Cmpk2 PE=1 SV=2	8	7	0.0451511	1.32092	11300998	17505004	15957006	16948992	15085994	9683198	9740901	15169995	10775004	13018001		27.3	26	26	50.036	0	37.326	211160000	20	0.247643	0.401543
P04441	P04441	H-2 class II histocompatibility antigen gamma chain	Cd74	sp|P04441|HG2A_MOUSE H-2 class II histocompatibility antigen gamma chain OS=Mus musculus OX=10090 GN=Cd74 PE=1 SV=3	13	13	0.0453312	0.82043	529660128	526690304	423599840	537480256	583929792	671419648	730550336	600880256	672330112	503510240		46.6	46.6	46.6	31.557	0	120.24	8256600000	125	0.248333	-0.285547
Q8CIB9	Q8CIB9	N-acetyltransferase ESCO2	Esco2	sp|Q8CIB9|ESCO2_MOUSE N-acetyltransferase ESCO2 OS=Mus musculus OX=10090 GN=Esco2 PE=1 SV=3	2	2	0.0454657	1.38722	3184102	2.0781e+06	2.0467e+06	2.3314e+06	1.7972e+06	1.7491e+06	1.9014e+06	1.09564e+06	1735701	1746499		2.7	2.7	2.7	67.272	0.0036261	2.5179	29732000	1	0.248838	0.472194
Q6ZWQ7	Q6ZWQ7		Spcs3	sp|Q6ZWQ7|SPCS3_MOUSE Signal peptidase complex subunit 3 OS=Mus musculus OX=10090 GN=Spcs3 PE=1 SV=1	3	3	0.0454742	0.852023	40033000	38736992	37088984	46962020	47283984	46313992	45715992	46605016	49432028	58313980		15	15	15	20.313	0	8.3503	684420000	30	0.248548	-0.231036
P68134;P68033;P62737;P63268	P68134;P68033;P62737;P63268	Actin, alpha skeletal muscle;Actin, alpha cardiac muscle 1;Actin, aortic smooth muscle;Actin, gamma-enteric smooth muscle	Acta1;Actc1;Acta2;Actg2	sp|P68134|ACTS_MOUSE Actin, alpha skeletal muscle OS=Mus musculus OX=10090 GN=Acta1 PE=1 SV=1;sp|P68033|ACTC_MOUSE Actin, alpha cardiac muscle 1 OS=Mus musculus OX=10090 GN=Actc1 PE=1 SV=1;sp|P62737|ACTA_MOUSE Actin, aortic smooth muscle OS=Mus musculus OX	14	2	0.0459728	0.879273	208199920	220400080	246670144	258770128	205360112	262700112	282789888	259020000	251549840	236449920		33.7	7.7	7.7	42.051	0	40.482	5445900000	110	0.250987	-0.185617
Q8BK63	Q8BK63	Casein kinase I isoform alpha	Csnk1a1	sp|Q8BK63|KC1A_MOUSE Casein kinase I isoform alpha OS=Mus musculus OX=10090 GN=Csnk1a1 PE=1 SV=2	10	10	0.0459734	1.12566	38091008	38134996	42372980	40712024	42919024	39487008	39192996	35929016	31375006	34109996		35.9	35.9	35.9	38.914	0	32.09	562830000	49	0.250686	0.17077
P68372;Q9D6F9;CON__ENSEMBL:ENSBTAP00000025008;A2AQ07	P68372;Q9D6F9	Tubulin beta-4B chain;Tubulin beta-4A chain	Tubb4b;Tubb4a	sp|P68372|TBB4B_MOUSE Tubulin beta-4B chain OS=Mus musculus OX=10090 GN=Tubb4b PE=1 SV=1;sp|Q9D6F9|TBB4A_MOUSE Tubulin beta-4A chain OS=Mus musculus OX=10090 GN=Tubb4a PE=1 SV=3	29	4	0.0460904	1.13513	789070080	813870208	954580608	790560192	840090432	768650048	766189696	811009920	702480128	643859584		81.6	81.6	16	49.83	0	323.31	13208000000	111	0.251301	0.182858
Q8BJ71	Q8BJ71	Nuclear pore complex protein Nup93	Nup93	sp|Q8BJ71|NUP93_MOUSE Nuclear pore complex protein Nup93 OS=Mus musculus OX=10090 GN=Nup93 PE=1 SV=1	38	38	0.0460976	1.12803	183230112	213719952	214769952	212650064	218980080	168040080	171010112	206289920	196939968	183670080		53.8	53.8	53.8	93.28	0	212.68	2921600000	230	0.251029	0.173804
Q8CII2	Q8CII2	Cell division cycle protein 123 homolog	Cdc123	sp|Q8CII2|CD123_MOUSE Cell division cycle protein 123 homolog OS=Mus musculus OX=10090 GN=Cdc123 PE=1 SV=2	6	6	0.046146	1.3389	14534002	18660008	15500002	14167001	10504005	10952002	9134500	11863001	8891996	13777008		22.9	22.9	22.9	38.816	0	48.937	189560000	21	0.251044	0.421044
Q8BYW1	Q8BYW1	Rho GTPase-activating protein 25	Arhgap25	sp|Q8BYW1|RHG25_MOUSE Rho GTPase-activating protein 25 OS=Mus musculus OX=10090 GN=Arhgap25 PE=1 SV=2	26	26	0.0462758	0.779767	72326008	58678000	52143028	56617008	55632016	86215992	97270024	72888040	67841960	58303036		56.9	56.9	56.9	73.382	0	135.03	961090000	148	0.251365	-0.358884
O88447;Q9DBS5	O88447	Kinesin light chain 1	Klc1	sp|O88447|KLC1_MOUSE Kinesin light chain 1 OS=Mus musculus OX=10090 GN=Klc1 PE=1 SV=3	9	7	0.0464429	1.15866	13197008	15035995	15849002	14931007	14519003	11605993	13041998	13248998	14933000	10902003		21.1	21.1	15.2	61.449	0	48.66	202830000	53	0.251995	0.212452
Q8BGR9	Q8BGR9	Ubiquitin-like domain-containing CTD phosphatase 1	Ublcp1	sp|Q8BGR9|UBCP1_MOUSE Ubiquitin-like domain-containing CTD phosphatase 1 OS=Mus musculus OX=10090 GN=Ublcp1 PE=1 SV=1	7	7	0.0466561	0.705233	13672999	9501499	7918898	9227805	10032997	18347010	19088988	12222996	11506000	11084999		20.1	20.1	20.1	36.836	0	10.13	169780000	21	0.252957	-0.503828
Q9D1G5	Q9D1G5	Leucine-rich repeat-containing protein 57	Lrrc57	sp|Q9D1G5|LRC57_MOUSE Leucine-rich repeat-containing protein 57 OS=Mus musculus OX=10090 GN=Lrrc57 PE=1 SV=1	3	3	0.0466825	1.15854	3.025e+06	2.748e+06	2.8918e+06	3.4675e+06	3.4544e+06	2.9224e+06	2.7521e+06	2386499	2.902e+06	2476701		21.3	21.3	21.3	26.76	0.0024625	2.7932	42196000	12	0.252813	0.212313
Q6NZF1	Q6NZF1	Zinc finger CCCH domain-containing protein 11A	Zc3h11a	sp|Q6NZF1|ZC11A_MOUSE Zinc finger CCCH domain-containing protein 11A OS=Mus musculus OX=10090 GN=Zc3h11a PE=1 SV=1	20	20	0.0469688	1.12946	49745996	53581016	49796004	51505976	47516980	47525020	51651976	43135016	42665008	39120004		37.2	37.2	37.2	86.491	0	124.26	697390000	131	0.254005	0.175637
Q9D0K2	Q9D0K2	Succinyl-CoA:3-ketoacid coenzyme A transferase 1, mitochondrial	Oxct1	sp|Q9D0K2|SCOT1_MOUSE Succinyl-CoA:3-ketoacid coenzyme A transferase 1, mitochondrial OS=Mus musculus OX=10090 GN=Oxct1 PE=1 SV=1	11	11	0.0470083	0.89522	82236952	68770016	69371976	64627992	66005016	77755968	72619968	81920960	78384952	80275016		34.4	34.4	34.4	55.988	0	92.346	1075400000	88	0.253907	-0.159685
Q9CQZ5	Q9CQZ5	NADH dehydrogenase [ubiquinone] 1 alpha subcomplex subunit 6	Ndufa6	sp|Q9CQZ5|NDUA6_MOUSE NADH dehydrogenase [ubiquinone] 1 alpha subcomplex subunit 6 OS=Mus musculus OX=10090 GN=Ndufa6 PE=1 SV=1	7	7	0.0470398	0.839024	29559014	37296980	33657020	37876980	39435984	35528976	41632996	46934024	40292008	47655008		57.3	57.3	57.3	15.283	0	18.617	567720000	32	0.253749	-0.253216
O70480	O70480	Vesicle-associated membrane protein 4	Vamp4	sp|O70480|VAMP4_MOUSE Vesicle-associated membrane protein 4 OS=Mus musculus OX=10090 GN=Vamp4 PE=1 SV=1	2	2	0.0471822	0.742589	2.14329e+06	2.9051e+06	2.2075e+06	2.49e+06	2.4198e+06	4311301	3976598	3.4369e+06	2422000	2.5699e+06		28.4	28.4	28.4	16.353	0	10.645	37916000	16	0.254168	-0.429364
Q61211	Q61211	Eukaryotic translation initiation factor 2D	Eif2d	sp|Q61211|EIF2D_MOUSE Eukaryotic translation initiation factor 2D OS=Mus musculus OX=10090 GN=Eif2d PE=1 SV=3	6	6	0.0472255	0.82184	9000597	8530396	10228997	7.31e+06	7174299	11483007	11415000	9054795	10095000	9168898		23.7	23.7	23.7	62.829	0	46.939	132160000	30	0.254057	-0.28307
Q5KU39	Q5KU39	Vacuolar protein sorting-associated protein 41 homolog	Vps41	sp|Q5KU39|VPS41_MOUSE Vacuolar protein sorting-associated protein 41 homolog OS=Mus musculus OX=10090 GN=Vps41 PE=1 SV=1	4	4	0.0472376	0.706674	4.7552e+06	2393501	4.1773e+06	3.192e+06	3.3755e+06	4.4385e+06	4.7891e+06	6.5328e+06	3.8599e+06	5.423e+06		6.8	6.8	6.8	98.601	0	8.8795	63540000	11	0.25379	-0.500884
Q68FH4	Q68FH4	N-acetylgalactosamine kinase	Galk2	sp|Q68FH4|GALK2_MOUSE N-acetylgalactosamine kinase OS=Mus musculus OX=10090 GN=Galk2 PE=1 SV=1	7	7	0.047272	0.78344	10067996	8786995	13521994	7275105	8869301	12219005	12348992	12816998	11503004	11756006		21.2	21.2	21.2	50.503	0	44.618	167430000	39	0.253642	-0.352106
Q8VDS8	Q8VDS8	Syntaxin-18	Stx18	sp|Q8VDS8|STX18_MOUSE Syntaxin-18 OS=Mus musculus OX=10090 GN=Stx18 PE=1 SV=2	2	2	0.0472806	0.781456	1720301	1.1442e+06	1.2758e+06	1.6827e+06	1.3915e+06	2.1775e+06	1.7542e+06	1666701	1.5071e+06	2102899		10.5	10.5	10.5	38.381	0.00043697	4.0107	23013000	13	0.253376	-0.355763
E9Q7G0	E9Q7G0		Numa1	sp|E9Q7G0|NUMA1_MOUSE Nuclear mitotic apparatus protein 1 OS=Mus musculus OX=10090 GN=Numa1 PE=1 SV=1	73	73	0.0474877	1.0991	280080064	260480160	268990016	264810096	254629840	243089872	276650176	235180096	235829904	221180032		48.2	48.2	48.2	235.63	0	323.31	3731600000	390	0.254212	0.136328
O54956	O54956	DNA polymerase epsilon subunit 2	Pole2	sp|O54956|DPOE2_MOUSE DNA polymerase epsilon subunit 2 OS=Mus musculus OX=10090 GN=Pole2 PE=2 SV=2	7	7	0.0478439	1.48904	5.1832e+06	7.9468e+06	5.2118e+06	7279800	7032896	4.0892e+06	2.6649e+06	6152999	4.0738e+06	5496600		24.3	24.3	24.3	59.386	0	18.298	84717000	14	0.255342	0.574383
O89053	O89053	Coronin-1A	Coro1a	sp|O89053|COR1A_MOUSE Coronin-1A OS=Mus musculus OX=10090 GN=Coro1a PE=1 SV=5	23	22	0.0479585	0.84869	2150700032	1674100992	1808099840	1635499648	1762699520	2242000640	2488500224	1836999424	2039000192	2039701248		52.3	52.3	50.8	50.989	0	196.31	28171000000	274	0.25562	-0.23669
P35831	P35831	Tyrosine-protein phosphatase non-receptor type 12	Ptpn12	sp|P35831|PTN12_MOUSE Tyrosine-protein phosphatase non-receptor type 12 OS=Mus musculus OX=10090 GN=Ptpn12 PE=1 SV=3	4	4	0.0482652	0.747974	1.1942e+06	1.4591e+06	1.3503e+06	1.9043e+06	1.8847e+06	2.557e+06	2.3939e+06	1.6512e+06	2007101	1.778e+06		8.1	8.1	8.1	86.525	0.00044773	4.4283	24540000	5	0.25683	-0.41894
Q9DBG5	Q9DBG5	Perilipin-3	Plin3	sp|Q9DBG5|PLIN3_MOUSE Perilipin-3 OS=Mus musculus OX=10090 GN=Plin3 PE=1 SV=1	13	13	0.0483835	0.789123	30275998	23557002	22597994	26769016	24316992	39827012	38224996	26369008	32218996	26507982		57.9	57.9	57.9	47.262	0	122.62	416630000	80	0.25718	-0.341678
P70227;REV__O88697;REV__Q61179	P70227	Inositol 1,4,5-trisphosphate receptor type 3	Itpr3	sp|P70227|ITPR3_MOUSE Inositol 1,4,5-trisphosphate receptor type 3 OS=Mus musculus OX=10090 GN=Itpr3 PE=1 SV=3	36	32	0.0493337	0.886387	52944032	48472992	54108004	47136996	46961024	63563016	59465992	49329012	55003000	54777020		19.5	19.5	18.4	304.27	0	217.58	791660000	173	0.261825	-0.173991
Q64373	Q64373	Bcl-2-like protein 1	Bcl2l1	sp|Q64373|B2CL1_MOUSE Bcl-2-like protein 1 OS=Mus musculus OX=10090 GN=Bcl2l1 PE=1 SV=1	2	2	0.0495509	0.719456	3.5952e+06	2.6714e+06	2380600	2.5658e+06	3.134e+06	3.9672e+06	3.1438e+06	3.2709e+06	3.763e+06	6213097		8.2	8.2	8.2	26.132	0.00083787	3.119	50014000	5	0.262794	-0.475021
Q99J36	Q99J36	THUMP domain-containing protein 1	Thumpd1	sp|Q99J36|THUM1_MOUSE THUMP domain-containing protein 1 OS=Mus musculus OX=10090 GN=Thumpd1 PE=1 SV=1	6	6	0.0496395	0.766374	21578004	18828992	11975006	18070008	17551002	26656006	25137000	19346998	20720012	21729990		17.4	17.4	17.4	38.884	0	26.352	273280000	48	0.262908	-0.38388
O88967	O88967	ATP-dependent zinc metalloprotease YME1L1	Yme1l1	sp|O88967|YMEL1_MOUSE ATP-dependent zinc metalloprotease YME1L1 OS=Mus musculus OX=10090 GN=Yme1l1 PE=1 SV=1	17	17	0.0497434	1.08765	40907012	41650996	43464980	49168968	40957012	39473020	40723008	40472996	39408988	38216004		32.2	32.2	32.2	80.027	0	67.086	619370000	94	0.263249	0.121208
P51807	P51807	Dynein light chain Tctex-type 1	Dynlt1	sp|P51807|DYLT1_MOUSE Dynein light chain Tctex-type 1 OS=Mus musculus OX=10090 GN=Dynlt1 PE=1 SV=1	3	3	0.0498345	0.881002	16160993	14366004	14181993	17586006	15115001	16165993	16531999	16757996	19169994	19207008		49.6	49.6	49.6	12.483	0	38.765	227920000	30	0.263464	-0.182782
Q8BTI8	Q8BTI8	Serine/arginine repetitive matrix protein 2	Srrm2	sp|Q8BTI8|SRRM2_MOUSE Serine/arginine repetitive matrix protein 2 OS=Mus musculus OX=10090 GN=Srrm2 PE=1 SV=3	45	45	0.0502897	1.09561	330009792	346759904	306550048	320960000	305019904	326530048	293189920	297510048	283299936	269609856		27.2	27.2	27.2	294.84	0	323.31	4465000000	313	0.2654	0.131734
Q9ET26	Q9ET26	E3 ubiquitin-protein ligase RNF114	Rnf114	sp|Q9ET26|RN114_MOUSE E3 ubiquitin-protein ligase RNF114 OS=Mus musculus OX=10090 GN=Rnf114 PE=1 SV=2	5	5	0.0503524	1.23241	19753008	28717994	26207986	27095990	23804990	16427007	20341002	22160006	23686010	19232010		32.3	32.3	32.3	25.745	0	20.22	348590000	40	0.265445	0.301483
Q99PV0	Q99PV0	Pre-mRNA-processing-splicing factor 8	Prpf8	sp|Q99PV0|PRP8_MOUSE Pre-mRNA-processing-splicing factor 8 OS=Mus musculus OX=10090 GN=Prpf8 PE=1 SV=2	101	101	0.0503596	1.08219	865239488	973670336	942560384	975329728	976700096	853450176	829019648	954710592	893219712	844659840		50.1	50.1	50.1	273.61	0	323.31	13353000000	801	0.265169	0.113952
Q9DBL1	Q9DBL1	Short/branched chain specific acyl-CoA dehydrogenase, mitochondrial	Acadsb	sp|Q9DBL1|ACDSB_MOUSE Short/branched chain specific acyl-CoA dehydrogenase, mitochondrial OS=Mus musculus OX=10090 GN=Acadsb PE=1 SV=1	3	3	0.0506789	0.771844	3.5384e+06	3.3694e+06	4944700	5067298	4.2611e+06	5.1602e+06	4.3022e+06	6.8772e+06	5.6522e+06	5.3847e+06		13	13	13	47.874	0	9.6884	74071000	10	0.266559	-0.373618
P54923	P54923	[Protein ADP-ribosylarginine] hydrolase	Adprh	sp|P54923|ADPRH_MOUSE [Protein ADP-ribosylarginine] hydrolase OS=Mus musculus OX=10090 GN=Adprh PE=1 SV=1	8	8	0.0507136	0.918866	58905976	61328008	69134016	60051972	60004992	64701000	64623036	73213992	67640992	66352976		39.5	39.5	39.5	40.068	0	174.59	966310000	78	0.26637	-0.122073
O35955	O35955	Proteasome subunit beta type-10	Psmb10	sp|O35955|PSB10_MOUSE Proteasome subunit beta type-10 OS=Mus musculus OX=10090 GN=Psmb10 PE=1 SV=1	7	7	0.050939	0.946722	68438968	69709016	66993976	67482000	61087028	70480024	69535976	72179000	70344024	69620968		34.4	34.4	34.4	29.063	0	60.44	968840000	36	0.267015	-0.0789879
Q91W90	Q91W90	Thioredoxin domain-containing protein 5	Txndc5	sp|Q91W90|TXND5_MOUSE Thioredoxin domain-containing protein 5 OS=Mus musculus OX=10090 GN=Txndc5 PE=1 SV=2	19	19	0.0509858	0.715341	221149920	143619968	154590096	180369984	213479920	379729984	241500064	195089936	206710080	272930112		56.6	56.6	56.6	46.415	0	216.21	3174200000	166	0.266919	-0.483298
Q99LE6	Q99LE6	ATP-binding cassette sub-family F member 2	Abcf2	sp|Q99LE6|ABCF2_MOUSE ATP-binding cassette sub-family F member 2 OS=Mus musculus OX=10090 GN=Abcf2 PE=1 SV=1	24	24	0.0510497	1.17141	227800096	263660080	323909856	285330080	255349904	212650064	208319968	245730128	245199856	240760160		44.9	44.9	44.9	71.781	0	75.688	3815300000	170	0.266865	0.228247
Q9D8S4	Q9D8S4	Oligoribonuclease, mitochondrial	Rexo2	sp|Q9D8S4|ORN_MOUSE Oligoribonuclease, mitochondrial OS=Mus musculus OX=10090 GN=Rexo2 PE=1 SV=2	6	6	0.0513193	0.748247	34718012	26411992	20342992	26690000	29042998	50930008	37478980	31191992	30763002	33659020		31.2	31.2	31.2	26.738	0	12.221	457980000	34	0.267926	-0.418413
Q58A65;Q9ESN9	Q58A65	C-Jun-amino-terminal kinase-interacting protein 4	Spag9	sp|Q58A65|JIP4_MOUSE C-Jun-amino-terminal kinase-interacting protein 4 OS=Mus musculus OX=10090 GN=Spag9 PE=1 SV=2	3	3	0.0514306	0.771551	1.2364e+06	1.442e+06	1509599	1.612e+06	900370	1496300	1779500	1.6751e+06	1.6329e+06	1.9617e+06		5.1	5.1	5.1	146.22	0.00023946	6.0385	24098000	4	0.268133	-0.374167
Q922H4	Q922H4	Mannose-1-phosphate guanyltransferase alpha	Gmppa	sp|Q922H4|GMPPA_MOUSE Mannose-1-phosphate guanyltransferase alpha OS=Mus musculus OX=10090 GN=Gmppa PE=1 SV=1	10	10	0.051507	0.827971	17031992	15503999	14291007	16117998	21178006	23178008	21410006	17755988	18339008	20487010		30.5	30.5	30.5	46.244	0	28.13	266310000	55	0.268257	-0.272348
P56395	P56395	Cytochrome b5	Cyb5a	sp|P56395|CYB5_MOUSE Cytochrome b5 OS=Mus musculus OX=10090 GN=Cyb5a PE=1 SV=2	4	4	0.0515786	0.813149	43713008	32170004	35771000	43486016	29596984	47055988	51741032	44732016	41488980	40302984		41	41	41	15.241	0	35.931	589840000	32	0.268326	-0.298408
Q9JM14	Q9JM14	5(3)-deoxyribonucleotidase, cytosolic type	Nt5c	sp|Q9JM14|NT5C_MOUSE 5(3)-deoxyribonucleotidase, cytosolic type OS=Mus musculus OX=10090 GN=Nt5c PE=1 SV=1	5	5	0.0516475	0.806328	39310016	35624976	24767992	30945012	36843988	46852996	42373988	41137996	40354008	35202992		39	39	39	23.076	0	30.924	529010000	40	0.268289	-0.310561
Q9Z0J0	Q9Z0J0	Epididymal secretory protein E1	Npc2	sp|Q9Z0J0|NPC2_MOUSE NPC intracellular cholesterol transporter 2 OS=Mus musculus OX=10090 GN=Npc2 PE=1 SV=1	8	8	0.0517122	0.734124	68447016	45526004	70133968	36819980	46659020	68946992	69853032	59759016	75215960	81339048		51.7	51.7	51.7	16.442	0	21.218	930290000	43	0.26822	-0.445903
Q80UM3	Q80UM3	N-alpha-acetyltransferase 15, NatA auxiliary subunit	Naa15	sp|Q80UM3|NAA15_MOUSE N-alpha-acetyltransferase 15, NatA auxiliary subunit OS=Mus musculus OX=10090 GN=Naa15 PE=1 SV=1	28	24	0.0518538	1.06443	172149984	193280032	170729984	170970096	183730064	171480112	168900048	168440000	160060032	167240000		39.4	39.4	36	100.96	0	130.12	2552400000	144	0.268705	0.0900856
A2RSY1	A2RSY1	KAT8 regulatory NSL complex subunit 3	Kansl3	sp|A2RSY1|KANL3_MOUSE KAT8 regulatory NSL complex subunit 3 OS=Mus musculus OX=10090 GN=Kansl3 PE=1 SV=1	3	3	0.0519199	1.12213	964270	1.1153e+06	1.0804e+06	913490	921360	963270	805460	910380	889830	874530		7.4	7.4	7.4	96.134	0.00023272	5.3748	16224000	5	0.268809	0.166237
Q8BTX9	Q8BTX9	Inactive hydroxysteroid dehydrogenase-like protein 1	Hsdl1	sp|Q8BTX9|HSDL1_MOUSE Inactive hydroxysteroid dehydrogenase-like protein 1 OS=Mus musculus OX=10090 GN=Hsdl1 PE=1 SV=1	6	6	0.052329	0.786334	9957398	11208003	13936995	17026002	14554000	17521998	15495003	18243006	17834992	14512996		29.4	29.4	29.4	36.867	0	22.448	221300000	33	0.270324	-0.346785
Q8VDP2	Q8VDP2	UPF0428 protein CXorf56 homolog		sp|Q8VDP2|CX056_MOUSE UPF0428 protein CXorf56 homolog OS=Mus musculus OX=10090 PE=1 SV=1	2	2	0.052376	1.11987	4609799	4138298	4.3188e+06	3.8809e+06	3.8034e+06	3.7864e+06	3.946e+06	3.7368e+06	3832798	3226499		12.2	12.2	12.2	25.594	0.00023895	5.9848	56073000	7	0.270244	0.163333
Q8BGS7	Q8BGS7	Choline/ethanolaminephosphotransferase 1	Cept1	sp|Q8BGS7|CEPT1_MOUSE Choline/ethanolaminephosphotransferase 1 OS=Mus musculus OX=10090 GN=Cept1 PE=1 SV=1	3	3	0.0524578	0.854535	9797899	10864004	12008998	11233994	10243004	10472999	11843005	14119992	12731997	14477007		10.6	10.6	10.6	46.434	0.0002354	5.6384	176160000	17	0.270333	-0.226789
Q80VH0	Q80VH0	B-cell scaffold protein with ankyrin repeats	Bank1	sp|Q80VH0|BANK1_MOUSE B-cell scaffold protein with ankyrin repeats OS=Mus musculus OX=10090 GN=Bank1 PE=1 SV=3	18	18	0.0526137	0.817835	37598984	41315028	45754992	53235032	50069968	50149996	47030984	67190984	58586996	55770020		33	33	33	89.405	0	67.059	771510000	104	0.270917	-0.290118
Q99LR1	Q99LR1	Monoacylglycerol lipase ABHD12	Abhd12	sp|Q99LR1|ABD12_MOUSE Lysophosphatidylserine lipase ABHD12 OS=Mus musculus OX=10090 GN=Abhd12 PE=1 SV=2	7	7	0.0526169	0.847539	8671795	7.2789e+06	6.9385e+06	7824301	8739598	9757206	9868699	10720001	7868804	8431203		23.9	23.9	23.9	45.269	0	17.596	121380000	48	0.270705	-0.238648
P43274	P43274	Histone H1.4	Hist1h1e	sp|P43274|H14_MOUSE Histone H1.4 OS=Mus musculus OX=10090 GN=H1-4 PE=1 SV=2	13	5	0.0526835	1.19525	2440601088	2328701440	2096300672	2492899328	1858100736	1796301056	2063799296	2039499008	1965500544	1522299264		35.6	20.1	15.5	21.977	0	35.815	30565000000	77	0.270706	0.257313
Q08093	Q08093	Calponin-2	Cnn2	sp|Q08093|CNN2_MOUSE Calponin-2 OS=Mus musculus OX=10090 GN=Cnn2 PE=1 SV=1	11	10	0.0527014	0.715463	36779016	21808014	23906990	23919002	26892994	48642020	48192028	32348020	30406004	28535988		55.4	55.4	51.8	33.155	0	137.29	450020000	53	0.270426	-0.483051
Q8BVG4	Q8BVG4	Dipeptidyl peptidase 9	Dpp9	sp|Q8BVG4|DPP9_MOUSE Dipeptidyl peptidase 9 OS=Mus musculus OX=10090 GN=Dpp9 PE=1 SV=2	7	7	0.0528489	0.855803	15163999	15049002	11253006	15034008	13189996	17404000	17928990	15580993	15108009	15101998		14.5	14.5	14.5	98	0	13.718	218570000	21	0.270727	-0.22465
Q99NH0	Q99NH0	Ankyrin repeat domain-containing protein 17	Ankrd17	sp|Q99NH0|ANR17_MOUSE Ankyrin repeat domain-containing protein 17 OS=Mus musculus OX=10090 GN=Ankrd17 PE=1 SV=2	18	18	0.0529057	1.13646	27275986	32204984	34852020	31253994	28650984	27775990	23717002	29497996	26881014	27684006		10.9	10.9	10.9	274.21	0	93.533	435690000	76	0.270756	0.184553
P00405	P00405	Cytochrome c oxidase subunit 2	Mtco2	sp|P00405|COX2_MOUSE Cytochrome c oxidase subunit 2 OS=Mus musculus OX=10090 GN=Mtco2 PE=1 SV=1	7	7	0.0531794	0.851301	290070016	284179968	344150240	335019904	262390144	305000128	339640160	406489888	349189888	379330080		44.9	44.9	44.9	25.976	0	52.212	4889500000	96	0.271923	-0.232259
Q9Z207	Q9Z207	Protein diaphanous homolog 3	Diaph3	sp|Q9Z207|DIAP3_MOUSE Protein diaphanous homolog 3 OS=Mus musculus OX=10090 GN=Diaph3 PE=1 SV=1	5	5	0.0531902	1.25983	4.8127e+06	4945099	4.8545e+06	3.7628e+06	4581898	2.827e+06	3.1954e+06	4.3245e+06	4515000	3558398		5.7	5.7	5.7	133.68	0	15.454	62466000	8	0.271657	0.333233
Q8VEJ4	Q8VEJ4	Notchless protein homolog 1	Nle1	sp|Q8VEJ4|NLE1_MOUSE Notchless protein homolog 1 OS=Mus musculus OX=10090 GN=Nle1 PE=1 SV=4	12	12	0.0533614	1.10982	27681006	29890018	29523980	32275996	32348020	26244012	24361012	29637002	27557004	29009994		38.8	38.8	38.8	53.133	0	56.55	423820000	58	0.272284	0.150331
Q64520	Q64520	Guanylate kinase	Guk1	sp|Q64520|KGUA_MOUSE Guanylate kinase OS=Mus musculus OX=10090 GN=Guk1 PE=1 SV=2	4	4	0.0536823	0.822349	4.3399e+06	4442602	5.0646e+06	4.3188e+06	4626100	7.3753e+06	5.8041e+06	4.6354e+06	5339899	4895803		28.8	28.8	28.8	21.918	0	9.0277	74849000	12	0.273378	-0.282177
O70133	O70133	ATP-dependent RNA helicase A	Dhx9	sp|O70133|DHX9_MOUSE ATP-dependent RNA helicase A OS=Mus musculus OX=10090 GN=Dhx9 PE=1 SV=2	49	49	0.0537203	1.10343	973450240	1073300416	1143200384	1088299264	1132699392	903089472	920150208	1081599360	988819648	1012800448		42.9	42.9	42.9	149.47	0	323.31	15316000000	436	0.273291	0.141995
B8ZXI1	B8ZXI1	Queuine tRNA-ribosyltransferase subunit QTRTD1	Qtrtd1	sp|B8ZXI1|QTRT2_MOUSE Queuine tRNA-ribosyltransferase accessory subunit 2 OS=Mus musculus OX=10090 GN=Qtrt2 PE=1 SV=2	5	5	0.0537561	0.885845	2.4969e+06	2.6742e+06	2.3302e+06	2.857e+06	2.6923e+06	3305198	2.6599e+06	2919101	2.7323e+06	3.1289e+06		20.2	20.2	20.2	46.288	0.00024073	6.1739	39146000	12	0.273245	-0.174874
Q9ERA6	Q9ERA6	Tuftelin-interacting protein 11	Tfip11	sp|Q9ERA6|TFP11_MOUSE Tuftelin-interacting protein 11 OS=Mus musculus OX=10090 GN=Tfip11 PE=1 SV=1	20	20	0.053805	1.08158	53258964	49597976	51576028	47037016	47642976	43910004	45451972	50839996	44962004	45216008		32.7	32.7	32.7	96.304	0	101.95	698550000	81	0.273118	0.113134
Q80V94	Q80V94	AP-4 complex subunit epsilon-1	Ap4e1	sp|Q80V94|AP4E1_MOUSE AP-4 complex subunit epsilon-1 OS=Mus musculus OX=10090 GN=Ap4e1 PE=1 SV=3	5	5	0.0538459	0.685513	3.422e+06	4.3567e+06	8860500	5491697	5018701	8115999	6719001	8997598	7313602	6702100		7.2	7.2	7.2	124.84	0	8.4652	94651000	12	0.273027	-0.544744
Q9ESZ8;Q99NI3	Q9ESZ8	General transcription factor II-I	Gtf2i	sp|Q9ESZ8|GTF2I_MOUSE General transcription factor II-I OS=Mus musculus OX=10090 GN=Gtf2i PE=1 SV=3	20	20	0.0539295	1.13958	42101984	50631992	53415016	52683032	47555000	41503024	38263980	48282012	43999028	43997980		29.6	29.6	29.6	112.26	0	93.657	699930000	101	0.27333	0.188504
Q8BH59	Q8BH59	Calcium-binding mitochondrial carrier protein Aralar1	Slc25a12	sp|Q8BH59|CMC1_MOUSE Calcium-binding mitochondrial carrier protein Aralar1 OS=Mus musculus OX=10090 GN=Slc25a12 PE=1 SV=1	26	24	0.0540326	0.867872	108100040	105149952	131970072	121710072	108690032	112350040	129300080	145439968	142360000	134000000		52.1	52.1	49	74.569	0	233.41	1836500000	208	0.273517	-0.204446
Q8VEG6	Q8VEG6	CCR4-NOT transcription complex subunit 6-like	Cnot6l	sp|Q8VEG6|CNO6L_MOUSE CCR4-NOT transcription complex subunit 6-like OS=Mus musculus OX=10090 GN=Cnot6l PE=1 SV=2	4	4	0.0540857	1.1978	5.3385e+06	6216400	5795996	7.1703e+06	4.9761e+06	4886698	5299102	4.1445e+06	4725499	5488402		9.5	9.5	9.5	63.023	0	7.7846	81416000	16	0.273542	0.260392
Q80ZW2	Q80ZW2	Protein THEM6	Them6	sp|Q80ZW2|THEM6_MOUSE Protein THEM6 OS=Mus musculus OX=10090 GN=Them6 PE=1 SV=1	6	6	0.054309	0.85817	37622004	32231990	33029002	26741992	27750002	35010980	39143024	36501016	38039024	33560024		29	29	29	23.802	0	14.178	497830000	39	0.274286	-0.220665
Q6GQV7;REV__Q6KAQ7	Q6GQV7	Erythroid differentiation-related factor 1	Edrf1	sp|Q6GQV7|EDRF1_MOUSE Erythroid differentiation-related factor 1 OS=Mus musculus OX=10090 GN=Edrf1 PE=1 SV=1	4	4	0.0543366	0.850669	2.1572e+06	1.7798e+06	1.9727e+06	1.9566e+06	2.089e+06	2.3128e+06	2.0004e+06	2836800	2.087e+06	2.5372e+06		3.2	3.2	3.2	138.83	0.00046221	5.2123	32046000	19	0.2741	-0.233331
Q8K0V4	Q8K0V4	CCR4-NOT transcription complex subunit 3	Cnot3	sp|Q8K0V4|CNOT3_MOUSE CCR4-NOT transcription complex subunit 3 OS=Mus musculus OX=10090 GN=Cnot3 PE=1 SV=1	8	8	0.0543465	1.19039	15189000	15296005	14271994	17605988	17654004	13976999	15901010	11874000	14535001	11241007		18	18	18	81.945	0	14.92	224640000	21	0.273808	0.25143
Q9Z1S0	Q9Z1S0	Mitotic checkpoint serine/threonine-protein kinase BUB1 beta	Bub1b	sp|Q9Z1S0|BUB1B_MOUSE Mitotic checkpoint serine/threonine-protein kinase BUB1 beta OS=Mus musculus OX=10090 GN=Bub1b PE=1 SV=2	6	6	0.0545775	1.28028	6097802	6.7959e+06	6913402	4.5916e+06	4492202	5002299	3847099	3921098	5.0037e+06	4549899		7.4	7.4	7.4	118.39	0	12.661	77682000	11	0.274727	0.356464
Q5S006	Q5S006	Leucine-rich repeat serine/threonine-protein kinase 2	Lrrk2	sp|Q5S006|LRRK2_MOUSE Leucine-rich repeat serine/threonine-protein kinase 2 OS=Mus musculus OX=10090 GN=Lrrk2 PE=1 SV=2	8	8	0.054668	0.710851	3.8277e+06	3.8743e+06	5.8353e+06	3.8242e+06	5492699	5.1609e+06	6162801	7067196	9287496	4.7971e+06		4.5	4.5	4.5	284.73	0	15.453	87790000	10	0.274733	-0.492381
Q9DC28;Q9JMK2	Q9DC28	Casein kinase I isoform delta	Csnk1d	sp|Q9DC28|KC1D_MOUSE Casein kinase I isoform delta OS=Mus musculus OX=10090 GN=Csnk1d PE=1 SV=2	6	6	0.0550832	1.13945	11011004	14142991	12774993	14015006	12744005	10049007	11736004	11724001	12388008	10800005		19.5	19.5	19.5	47.316	0	19.541	177980000	20	0.276311	0.188342
Q8VD65	Q8VD65	Phosphoinositide 3-kinase regulatory subunit 4	Pik3r4	sp|Q8VD65|PI3R4_MOUSE Phosphoinositide 3-kinase regulatory subunit 4 OS=Mus musculus OX=10090 GN=Pik3r4 PE=1 SV=3	23	23	0.0551133	0.886562	26271992	24844996	28270990	27453004	24711016	28493012	28121990	33973000	31979986	26255012		26.3	26.3	26.3	152.6	0	66.854	415790000	94	0.276115	-0.173707
P63087	P63087	Serine/threonine-protein phosphatase PP1-gamma catalytic subunit	Ppp1cc	sp|P63087|PP1G_MOUSE Serine/threonine-protein phosphatase PP1-gamma catalytic subunit OS=Mus musculus OX=10090 GN=Ppp1cc PE=1 SV=1	15	2	0.0552355	1.14926	36011004	42305028	48245004	42937980	35989012	34452992	34224008	34300016	39275988	35663004		59.1	10.8	7.4	36.983	0	25.458	569170000	31	0.276328	0.200707
Q8BU11;Q80W03;Q66JW3	Q8BU11	TOX high mobility group box family member 4	Tox4	sp|Q8BU11|TOX4_MOUSE TOX high mobility group box family member 4 OS=Mus musculus OX=10090 GN=Tox4 PE=1 SV=3	9	9	0.055386	1.10812	18324006	19734996	18722996	18798000	18904994	17950004	19799992	15803995	15787998	16238996		23.3	23.3	23.3	65.961	0	30.259	262860000	39	0.276792	0.148117
Q8VCH8	Q8VCH8	UBX domain-containing protein 4	Ubxn4	sp|Q8VCH8|UBXN4_MOUSE UBX domain-containing protein 4 OS=Mus musculus OX=10090 GN=Ubxn4 PE=1 SV=1	7	7	0.0557829	0.870745	14986004	12305006	16193994	16766994	15593007	18864996	16586994	16324992	16624008	18367008		28.3	28.3	28.3	56.471	0	39.398	242960000	50	0.278413	-0.199678
P11157;Q6PEE3	P11157	Ribonucleoside-diphosphate reductase subunit M2	Rrm2	sp|P11157|RIR2_MOUSE Ribonucleoside-diphosphate reductase subunit M2 OS=Mus musculus OX=10090 GN=Rrm2 PE=1 SV=1	16	16	0.0559308	1.7029	180479936	99786016	82064048	91288976	92325024	98506960	96648064	51063976	41077996	43557020		44.1	44.1	44.1	45.095	0	84.723	1205400000	111	0.278728	0.767995
P52431	P52431	DNA polymerase delta catalytic subunit	Pold1	sp|P52431|DPOD1_MOUSE DNA polymerase delta catalytic subunit OS=Mus musculus OX=10090 GN=Pold1 PE=1 SV=2	34	34	0.056092	1.36211	106259968	154479984	189779904	159289936	148240064	85760008	85174024	132489976	127929920	126719952		38.9	38.9	38.9	123.79	0	163.51	2052600000	211	0.279074	0.445839
Q9Z0M6	Q9Z0M6	CD97 antigen	Cd97	sp|Q9Z0M6|AGRE5_MOUSE Adhesion G protein-coupled receptor E5 OS=Mus musculus OX=10090 GN=Adgre5 PE=1 SV=2	9	9	0.0561177	0.885136	8547601	7257400	6.319e+06	7279896	6565402	7915496	8335003	8326203	8.1604e+06	7.6925e+06		16.9	16.9	16.9	90.412	0	38.474	107390000	42	0.278912	-0.176029
O88738	O88738	Baculoviral IAP repeat-containing protein 6	Birc6	sp|O88738|BIRC6_MOUSE Baculoviral IAP repeat-containing protein 6 OS=Mus musculus OX=10090 GN=Birc6 PE=1 SV=2	49	49	0.0561943	1.08093	74579960	78883960	86023000	83880976	74888024	70848016	69980960	74814008	77781976	74669048		16.8	16.8	16.8	532.16	0	241.29	1128200000	243	0.279036	0.112275
Q497V5	Q497V5	S1 RNA-binding domain-containing protein 1	Srbd1	sp|Q497V5|SRBD1_MOUSE S1 RNA-binding domain-containing protein 1 OS=Mus musculus OX=10090 GN=Srbd1 PE=2 SV=3	8	8	0.0562707	1.21576	21507996	24307992	24282006	24185986	18866992	17381006	15015991	18480002	23330990	19381996		11.6	11.6	11.6	110.28	0	19.142	345810000	33	0.279086	0.281857
Q8BY89	Q8BY89	Choline transporter-like protein 2	Slc44a2	sp|Q8BY89|CTL2_MOUSE Choline transporter-like protein 2 OS=Mus musculus OX=10090 GN=Slc44a2 PE=1 SV=2	6	6	0.0564191	0.826248	9654194	7589401	8177899	6.4573e+06	7.7781e+06	10254006	11291993	8895500	9272699	8.1827e+06		11	11	11	80.109	0	12.335	124270000	18	0.279539	-0.275353
Q9CR89	Q9CR89	Endoplasmic reticulum-Golgi intermediate compartment protein 2	Ergic2	sp|Q9CR89|ERGI2_MOUSE Endoplasmic reticulum-Golgi intermediate compartment protein 2 OS=Mus musculus OX=10090 GN=Ergic2 PE=1 SV=1	2	2	0.0564349	0.821364	1.1183e+06	1539900	1581499	1.719e+06	1.3826e+06	1745601	1.5707e+06	1.6346e+06	1886400	2.048e+06		10.9	10.9	10.9	42.481	0.00023838	5.9441	23633000	10	0.279298	-0.283906
Q99JY0	Q99JY0	Trifunctional enzyme subunit beta, mitochondrial;3-ketoacyl-CoA thiolase	Hadhb	sp|Q99JY0|ECHB_MOUSE Trifunctional enzyme subunit beta, mitochondrial OS=Mus musculus OX=10090 GN=Hadhb PE=1 SV=1	21	21	0.056714	0.887065	226580032	237350048	251379968	261549920	213409936	234080144	256359952	290409984	286289824	275359872		52.4	52.4	52.4	51.386	0	95.08	3703700000	146	0.280276	-0.172888
Q91YD3;Q9DBV4	Q91YD3	mRNA-decapping enzyme 1A	Dcp1a	sp|Q91YD3|DCP1A_MOUSE mRNA-decapping enzyme 1A OS=Mus musculus OX=10090 GN=Dcp1a PE=1 SV=1	15	15	0.0567729	1.18073	50080028	61629964	69676032	62841004	60438028	47890972	44081008	56866964	58151996	50981004		41.4	41.4	41.4	65.218	0	94.894	850170000	97	0.280289	0.23968
Q03141;Q8VHJ5	Q03141;Q8VHJ5	MAP/microtubule affinity-regulating kinase 3;Serine/threonine-protein kinase MARK1	Mark3;Mark1	sp|Q03141|MARK3_MOUSE MAP/microtubule affinity-regulating kinase 3 OS=Mus musculus OX=10090 GN=Mark3 PE=1 SV=2;sp|Q8VHJ5|MARK1_MOUSE Serine/threonine-protein kinase MARK1 OS=Mus musculus OX=10090 GN=Mark1 PE=1 SV=2	10	5	0.056833	3.04524	790222	5.7909e+06	4168102	4.1582e+06	4976001	678853	3.7471e+06	794713	545637	1366241		17.3	10.5	10.5	84.389	0	7.984	54707000	5	0.280232	1.60656
Q69ZK5	Q69ZK5	Kelch-like protein 14	Klhl14	sp|Q69ZK5|KLH14_MOUSE Kelch-like protein 14 OS=Mus musculus OX=10090 GN=Klhl14 PE=1 SV=2	2	2	0.0569458	1.39538	2.1664e+06	3.156e+06	3.4135e+06	3323101	2.7272e+06	1.2768e+06	2.2418e+06	2.4051e+06	2.4427e+06	2.3777e+06		4.1	4.1	4.1	70.952	0.00024295	6.3702	37176000	17	0.280485	0.480653
Q9CR60	Q9CR60	Vesicle transport protein GOT1B	Golt1b	sp|Q9CR60|GOT1B_MOUSE Vesicle transport protein GOT1B OS=Mus musculus OX=10090 GN=Golt1b PE=1 SV=1	1	1	0.0571624	0.79593	4.1236e+06	3865601	6.202e+06	5347197	4.6309e+06	5.1917e+06	5.2394e+06	6.6303e+06	6464201	6573601		10.1	10.1	10.1	15.421	0	9.6405	84144000	8	0.281448	-0.329287
O09117	O09117	Synaptophysin-like protein 1	Sypl1	sp|O09117|SYPL1_MOUSE Synaptophysin-like protein 1 OS=Mus musculus OX=10090 GN=Sypl1 PE=1 SV=2	4	4	0.0572737	1.13976	21248990	24455012	22231988	26908002	23964994	19256002	20947992	21973992	23491008	18602000		22.6	22.6	22.6	28.899	0	10.775	322510000	24	0.281695	0.188728
Q9CR88	Q9CR88	28S ribosomal protein S14, mitochondrial	Mrps14	sp|Q9CR88|RT14_MOUSE 28S ribosomal protein S14, mitochondrial OS=Mus musculus OX=10090 GN=Mrps14 PE=1 SV=1	3	3	0.0574077	1.19159	7.0364e+06	8734400	8812799	8360696	9355906	6028497	6787597	7.2763e+06	8799201	6731600		28.9	28.9	28.9	14.92	0.00024114	6.248	111150000	7	0.28195	0.252884
Q921J2	Q921J2	GTP-binding protein Rheb	Rheb	sp|Q921J2|RHEB_MOUSE GTP-binding protein Rheb OS=Mus musculus OX=10090 GN=Rheb PE=1 SV=1	8	8	0.0576916	1.21694	19628000	18876000	16408992	24458988	18710996	16292003	17625994	18688992	14312998	13570995		48.4	48.4	48.4	20.451	0	23.771	262720000	24	0.282965	0.283259
Q91YY4	Q91YY4	ATP synthase mitochondrial F1 complex assembly factor 2	Atpaf2	sp|Q91YY4|ATPF2_MOUSE ATP synthase mitochondrial F1 complex assembly factor 2 OS=Mus musculus OX=10090 GN=Atpaf2 PE=1 SV=1	4	4	0.0579714	0.819721	3.0376e+06	2802701	3.0025e+06	3153799	3.3098e+06	3.0333e+06	3.2328e+06	3.5448e+06	4654301	4456102		20.1	20.1	20.1	33.289	0	8.5664	49477000	16	0.2839	-0.286795
Q8R3H9	Q8R3H9	Tetratricopeptide repeat protein 4	Ttc4	sp|Q8R3H9|TTC4_MOUSE Tetratricopeptide repeat protein 4 OS=Mus musculus OX=10090 GN=Ttc4 PE=1 SV=1	4	4	0.0582726	1.17639	7227698	9453497	8.2232e+06	9087294	9014399	6755797	7171198	8296096	8185698	6.2093e+06		16.8	16.8	16.8	44.338	0	10.424	119290000	23	0.285037	0.234371
Q9JHW2	Q9JHW2	Omega-amidase NIT2	Nit2	sp|Q9JHW2|NIT2_MOUSE Omega-amidase NIT2 OS=Mus musculus OX=10090 GN=Nit2 PE=1 SV=1	8	8	0.0582992	0.705629	8.1971e+06	6505800	4903401	4.5829e+06	4711899	8399295	11797000	6120101	7518803	7079297		44.6	44.6	44.6	30.501	0	41.772	96843000	27	0.284875	-0.503018
Q8C092	Q8C092	Transcription initiation factor TFIID subunit 5	Taf5	sp|Q8C092|TAF5_MOUSE Transcription initiation factor TFIID subunit 5 OS=Mus musculus OX=10090 GN=Taf5 PE=1 SV=1	4	4	0.0583448	1.36392	2642600	3.3619e+06	2.9246e+06	3.4505e+06	4473202	2447500	2008399	3104898	3.0701e+06	1.8133e+06		7	7	7	87.044	0	6.5173	43548000	10	0.284766	0.447757
Q7TML3	Q7TML3	Solute carrier family 35 member F2	Slc35f2	sp|Q7TML3|S35F2_MOUSE Solute carrier family 35 member F2 OS=Mus musculus OX=10090 GN=Slc35f2 PE=1 SV=2	1	1	0.058572	1.33132	1.60255e+06	840350	1.1658e+06	1.1998e+06	1.0974e+06	1.17411e+06	762900	800140	877210	786154		3.7	3.7	3.7	41.635	0.0018557	2.8751	10502000	3	0.285674	0.412861
Q6DID3	Q6DID3	Protein SCAF8	Scaf8	sp|Q6DID3|SCAF8_MOUSE SR-related and CTD-associated factor 8 OS=Mus musculus OX=10090 GN=Scaf8 PE=1 SV=1	12	9	0.0587621	1.15087	14700000	15239003	15992995	16598994	14387006	10684995	13811001	13820993	15053996	13802002		15.7	15.7	13.6	139.57	0	37.652	215520000	48	0.286225	0.202719
Q3TFK5	Q3TFK5	G patch domain-containing protein 4	Gpatch4	sp|Q3TFK5|GPTC4_MOUSE G patch domain-containing protein 4 OS=Mus musculus OX=10090 GN=Gpatch4 PE=1 SV=1	3	3	0.0588364	1.12036	2.3994e+06	2594601	2359400	2821099	2.1782e+06	2203800	2.2051e+06	2.2333e+06	2.3596e+06	1.9967e+06		11.6	11.6	11.6	46.553	0	8.817	33710000	4	0.28633	0.163965
Q6P5E4	Q6P5E4	UDP-glucose:glycoprotein glucosyltransferase 1	Uggt1	sp|Q6P5E4|UGGG1_MOUSE UDP-glucose:glycoprotein glucosyltransferase 1 OS=Mus musculus OX=10090 GN=Uggt1 PE=1 SV=4	46	46	0.0588709	0.92347	250140064	251959904	242439936	279059936	265940176	264699840	283429920	306620160	272369952	269480160		41.1	41.1	41.1	176.43	0	323.31	3862800000	330	0.286216	-0.114863
Q8R0F6	Q8R0F6	Integrin-linked kinase-associated serine/threonine phosphatase 2C	Ilkap	sp|Q8R0F6|ILKAP_MOUSE Integrin-linked kinase-associated serine/threonine phosphatase 2C OS=Mus musculus OX=10090 GN=Ilkap PE=1 SV=1	8	8	0.0592169	1.13476	39189988	42947008	42230984	43451996	40595016	32204984	44131972	38518980	35354016	34427996		21.7	21.7	21.7	42.774	0	16.747	576760000	30	0.287668	0.182387
Q9D938	Q9D938	Transmembrane protein 160	Tmem160	sp|Q9D938|TM160_MOUSE Transmembrane protein 160 OS=Mus musculus OX=10090 GN=Tmem160 PE=2 SV=1	2	2	0.0596598	0.604342	4.8034e+06	3.3701e+06	2237500	4431902	1.41048e+06	4467103	4.8954e+06	4.9645e+06	4.9481e+06	5228399		14.4	14.4	14.4	19.587	0.0004329	3.7383	58602000	11	0.289411	-0.726562
Q91VC3	Q91VC3	Eukaryotic initiation factor 4A-III;Eukaryotic initiation factor 4A-III, N-terminally processed	Eif4a3	sp|Q91VC3|IF4A3_MOUSE Eukaryotic initiation factor 4A-III OS=Mus musculus OX=10090 GN=Eif4a3 PE=1 SV=3	28	23	0.0600848	1.15759	626589824	784940480	828650368	788959552	711920384	579460096	579820288	721459904	688210432	660160064		71.5	65.7	65.7	46.839	0	174.65	10473000000	286	0.291308	0.211127
O70145	O70145	Neutrophil cytosol factor 2	Ncf2	sp|O70145|NCF2_MOUSE Neutrophil cytosol factor 2 OS=Mus musculus OX=10090 GN=Ncf2 PE=1 SV=1	16	16	0.0601085	0.829145	33340012	41503024	43087028	39079992	36284984	38777984	40700024	55961016	53307996	45820976		37.3	37.3	37.3	59.485	0	36.937	627980000	62	0.29115	-0.270304
Q60605;Q8CI43	Q60605	Myosin light polypeptide 6	Myl6	sp|Q60605|MYL6_MOUSE Myosin light polypeptide 6 OS=Mus musculus OX=10090 GN=Myl6 PE=1 SV=3	9	9	0.0605142	0.89968	458990048	403550208	429169792	431770080	392379936	495870240	518839872	458620032	471959840	410289824		60.3	60.3	60.3	16.93	0	57.057	6512500000	101	0.292772	-0.152517
P56477	P56477	Interferon regulatory factor 5	Irf5	sp|P56477|IRF5_MOUSE Interferon regulatory factor 5 OS=Mus musculus OX=10090 GN=Irf5 PE=1 SV=1	9	9	0.0607347	0.85315	12853992	12442995	11503004	13337998	15271999	15434994	13653995	15644009	13619002	18466008		23.3	23.3	23.3	56.004	0	45.401	207200000	62	0.293439	-0.229128
Q8CG50	Q8CG50	Ras-related protein Rab-43	Rab43	sp|Q8CG50|RAB43_MOUSE Ras-related protein Rab-43 OS=Mus musculus OX=10090 GN=Rab43 PE=1 SV=1	5	5	0.0607411	0.759833	7.7504e+06	4642698	7.3931e+06	6447796	6001999	6.4412e+06	10182003	7.1801e+06	9434906	9148894		35.7	35.7	35.7	23.263	0	21.197	107010000	19	0.293138	-0.396245
Q8C163	Q8C163	Nuclease EXOG, mitochondrial	Exog	sp|Q8C163|EXOG_MOUSE Nuclease EXOG, mitochondrial OS=Mus musculus OX=10090 GN=Exog PE=1 SV=1	4	4	0.0607665	0.835255	4373197	4.1393e+06	4123901	5.6779e+06	5531702	5.2172e+06	5174500	6.4249e+06	6.0373e+06	5.5077e+06		16.8	16.8	16.8	41.383	0	16.753	78910000	17	0.292893	-0.259711
Q8R1N4	Q8R1N4	NudC domain-containing protein 3	Nudcd3	sp|Q8R1N4|NUDC3_MOUSE NudC domain-containing protein 3 OS=Mus musculus OX=10090 GN=Nudcd3 PE=1 SV=3	6	6	0.0607916	1.22726	9072697	12059003	8993602	10223995	10085995	9210802	10405002	7522800	6901704	7324304		21.8	21.8	21.8	40.89	0	29.921	134210000	17	0.29264	0.295438
Q9WUA3	Q9WUA3	ATP-dependent 6-phosphofructokinase, platelet type	Pfkp	sp|Q9WUA3|PFKAP_MOUSE ATP-dependent 6-phosphofructokinase, platelet type OS=Mus musculus OX=10090 GN=Pfkp PE=1 SV=1	29	26	0.0608439	0.867773	113550032	132499960	145519984	143210032	140209904	143039920	134680064	170890096	161609920	167919936		46	46	41.3	85.454	0	237.7	2173100000	173	0.292733	-0.204611
Q7TQK5	Q7TQK5	Coiled-coil domain-containing protein 93	Ccdc93	sp|Q7TQK5|CCD93_MOUSE Coiled-coil domain-containing protein 93 OS=Mus musculus OX=10090 GN=Ccdc93 PE=1 SV=1	8	8	0.0610334	0.836572	7231999	5667902	5410500	5.9566e+06	5480303	6.6259e+06	8951101	6255900	7131602	6677398		17.3	17.3	17.3	72.602	0	15.669	101630000	17	0.293359	-0.257439
Q9R0C0	Q9R0C0	Biogenesis of lysosome-related organelles complex 1 subunit 6	Bloc1s6	sp|Q9R0C0|BL1S6_MOUSE Biogenesis of lysosome-related organelles complex 1 subunit 6 OS=Mus musculus OX=10090 GN=Bloc1s6 PE=1 SV=1	1	1	0.0613559	0.730917	837160	417500	670590	535060	539340	1.0269e+06	792630	625650	875440	727260		12.8	12.8	12.8	19.682	0	10.488	10288000	7	0.294494	-0.45222
CON__A2I7N0	CON__A2I7N0				8	1	0.0613954	1.36207	1.3661e+06	1.9512e+06	2.2622e+06	2.2209e+06	1.5756e+06	1.2829e+06	936104	1.4111e+06	1.6427e+06	1.6168e+06	+	22.9	7.5	4.6	46.311	0	8.4336	23562000	6	0.294397	0.445803
Q80TJ7	Q80TJ7	Histone lysine demethylase PHF8	Phf8	sp|Q80TJ7|PHF8_MOUSE Histone lysine demethylase PHF8 OS=Mus musculus OX=10090 GN=Phf8 PE=1 SV=2	8	7	0.0614778	1.16297	16047003	11837996	13220006	14479993	12479998	11568002	11997001	12520007	12438999	9870095		10.6	10.6	9.2	113.55	0	24.194	186660000	25	0.294416	0.217815
Q6P6M7	Q6P6M7	O-phosphoseryl-tRNA(Sec) selenium transferase	Sepsecs	sp|Q6P6M7|SPCS_MOUSE O-phosphoseryl-tRNA(Sec) selenium transferase OS=Mus musculus OX=10090 GN=Sepsecs PE=1 SV=2	4	4	0.0617827	0.232319	8495597	499079	6.5977e+06	1.5941e+06	1.01091e+06	15073992	15096009	1.92472e+06	12109007	12559995		10.3	10.3	10.3	55.325	0.00042928	3.5747	190960000	2	0.295597	-2.10582
Q99L48	Q99L48	60S ribosomal export protein NMD3	Nmd3	sp|Q99L48|NMD3_MOUSE 60S ribosomal export protein NMD3 OS=Mus musculus OX=10090 GN=Nmd3 PE=1 SV=1	7	7	0.0617945	1.23763	24835014	27352000	35906984	30644998	32922018	21396000	19461002	28070990	26970008	26884000		15.5	15.5	15.5	57.611	0	35.645	417860000	46	0.295352	0.307576
Q71RI9	Q71RI9	Kynurenine--oxoglutarate transaminase 3	Ccbl2	sp|Q71RI9|KAT3_MOUSE Kynurenine--oxoglutarate transaminase 3 OS=Mus musculus OX=10090 GN=Kyat3 PE=1 SV=1	4	4	0.0618679	0.850744	7562698	6.8607e+06	6.1261e+06	7838900	5399103	8026504	7347202	7850796	7.5209e+06	8669205		12.7	12.7	12.7	51.126	0	7.7148	106790000	18	0.295314	-0.233203
Q8JZV7	Q8JZV7	Putative N-acetylglucosamine-6-phosphate deacetylase	Amdhd2	sp|Q8JZV7|NAGA_MOUSE N-acetylglucosamine-6-phosphate deacetylase OS=Mus musculus OX=10090 GN=Amdhd2 PE=1 SV=1	3	3	0.0619894	0.539558	1.05126e+06	2.662e+06	2216200	2.7995e+06	678177	3.0281e+06	2.7689e+06	3.4409e+06	2.8267e+06	3.1574e+06		8.8	8.8	8.8	43.5	0.00044033	4.1646	35493000	2	0.295632	-0.89015
Q8CH18	Q8CH18	Cell division cycle and apoptosis regulator protein 1	Ccar1	sp|Q8CH18|CCAR1_MOUSE Cell division cycle and apoptosis regulator protein 1 OS=Mus musculus OX=10090 GN=Ccar1 PE=1 SV=1	24	24	0.0623909	1.08722	113419944	104110008	112959936	110849984	108400008	102999968	102420016	102469992	110019960	88715056		23.8	23.8	23.8	132.06	0	98.469	1574000000	146	0.297111	0.120642
Q9JJ89	Q9JJ89	Coiled-coil domain-containing protein 86	Ccdc86	sp|Q9JJ89|CCD86_MOUSE Coiled-coil domain-containing protein 86 OS=Mus musculus OX=10090 GN=Ccdc86 PE=1 SV=2	3	3	0.0625518	2.17395	2.8977e+06	3.2472e+06	3.7077e+06	3.1824e+06	2.9968e+06	479737	3.2681e+06	1.79007e+06	901674	2.7078e+06		9.6	9.6	9.6	46.486	0	7.46	32411000	9	0.297549	1.12032
Q91YI0	Q91YI0	Argininosuccinate lyase	Asl	sp|Q91YI0|ARLY_MOUSE Argininosuccinate lyase OS=Mus musculus OX=10090 GN=Asl PE=1 SV=1	7	7	0.0626016	0.686026	7.3228e+06	5138403	3.5127e+06	5.0331e+06	6.1494e+06	10578998	10160999	6485799	5.8077e+06	6.6491e+06		22.4	22.4	22.4	51.739	0	33.703	95210000	30	0.297433	-0.543665
Q99P69	Q99P69	Kinetochore protein Nuf2	Nuf2	sp|Q99P69|NUF2_MOUSE Kinetochore protein Nuf2 OS=Mus musculus OX=10090 GN=Nuf2 PE=1 SV=2	3	3	0.0627063	1.28176	6657802	4292402	5203099	4255499	4.4989e+06	4391697	4396199	3.9347e+06	2.8715e+06	3.7722e+06		6.7	6.7	6.7	54.594	0.00044813	4.4446	60816000	5	0.297667	0.358121
P62264	P62264	40S ribosomal protein S14	Rps14	sp|P62264|RS14_MOUSE 40S ribosomal protein S14 OS=Mus musculus OX=10090 GN=Rps14 PE=1 SV=3	9	9	0.0628996	1.10318	632729984	747840384	763230464	814460096	728990208	667820032	635149632	686110016	699470080	644679808		66.2	66.2	66.2	16.273	0	114.64	10438000000	148	0.298288	0.141668
Q9R078;Q6PAM0	Q9R078	5-AMP-activated protein kinase subunit beta-1	Prkab1	sp|Q9R078|AAKB1_MOUSE 5-AMP-activated protein kinase subunit beta-1 OS=Mus musculus OX=10090 GN=Prkab1 PE=1 SV=2	7	7	0.0629025	0.919674	6773299	7246499	6.7454e+06	6.7036e+06	6988296	7431402	6.5375e+06	7.8364e+06	7.7628e+06	7976805		45.2	45.2	45.2	30.308	0	27.542	105440000	36	0.297975	-0.120806
Q9D706	Q9D706	RNA polymerase II-associated protein 3	Rpap3	sp|Q9D706|RPAP3_MOUSE RNA polymerase II-associated protein 3 OS=Mus musculus OX=10090 GN=Rpap3 PE=1 SV=1	11	11	0.0629688	1.13273	18814012	21561008	19278010	18823988	21131998	19964988	18083990	18881990	15737005	15548994		23.9	23.9	23.9	74.095	0	56.801	271680000	56	0.297998	0.179802
Q99JY9;Q641P0	Q99JY9	Actin-related protein 3	Actr3	sp|Q99JY9|ARP3_MOUSE Actin-related protein 3 OS=Mus musculus OX=10090 GN=Actr3 PE=1 SV=3	21	21	0.0629861	0.755415	592140032	438089888	361240128	375940096	468230240	723889536	744449920	495469856	481249824	521839904		60	60	60	47.357	0	151.9	7339900000	227	0.297753	-0.404658
P05132	P05132	cAMP-dependent protein kinase catalytic subunit alpha	Prkaca	sp|P05132|KAPCA_MOUSE cAMP-dependent protein kinase catalytic subunit alpha OS=Mus musculus OX=10090 GN=Prkaca PE=1 SV=3	7	3	0.0633387	0.848306	9645698	8650703	7.4831e+06	8.2058e+06	9406894	10874005	12008998	10710000	8665102	9053394		26.2	15.1	15.1	40.57	0	24.929	135360000	28	0.299196	-0.237343
Q8CDM8;Q80YR2	Q8CDM8;Q80YR2	Protein FAM160B1;Protein FAM160B2	Fam160b1;Fam160b2	sp|Q8CDM8|F16B1_MOUSE Protein FAM160B1 OS=Mus musculus OX=10090 GN=Fam160b1 PE=1 SV=2;sp|Q80YR2|F16B2_MOUSE Protein FAM160B2 OS=Mus musculus OX=10090 GN=Fam160b2 PE=1 SV=2	2	2	0.0633565	0.633876	1.331e+06	430484	993117	1180747	1.2295e+06	1.544e+06	1.659e+06	1.2774e+06	1.5896e+06	1.552e+06		3.5	3.5	3.5	86.016	0.0064986	2.155	13984000	2	0.29895	-0.657728
P81269	P81269	Cyclic AMP-dependent transcription factor ATF-1	Atf1	sp|P81269|ATF1_MOUSE Cyclic AMP-dependent transcription factor ATF-1 OS=Mus musculus OX=10090 GN=Atf1 PE=1 SV=1	3	1	0.0635232	1.28911	4.2774e+06	6317496	6542700	5.3757e+06	4.2611e+06	3.8352e+06	3.2873e+06	4853199	3.8744e+06	4.7988e+06		15.6	9.7	9.7	29.237	0.00046296	5.2401	71202000	4	0.299356	0.366373
Q8C0L9	Q8C0L9	Glycerophosphocholine phosphodiesterase GPCPD1	Gpcpd1	sp|Q8C0L9|GPCP1_MOUSE Glycerophosphocholine phosphodiesterase GPCPD1 OS=Mus musculus OX=10090 GN=Gpcpd1 PE=1 SV=1	3	3	0.0639673	0.426946	2.3278e+06	1796299	2.8839e+06	467911	482205	3.1398e+06	3.2451e+06	2591800	2.9035e+06	2501401		6.2	6.2	6.2	76.578	0.00023815	5.9013	33827000	11	0.30099	-1.22788
Q9CQ25	Q9CQ25	Mitotic-spindle organizing protein 2	Mzt2	sp|Q9CQ25|MZT2_MOUSE Mitotic-spindle organizing protein 2 OS=Mus musculus OX=10090 GN=Mzt2 PE=1 SV=1	2	2	0.0640975	1.07776	1.1743e+06	1.1457e+06	1.26e+06	1.3149e+06	1.2696e+06	1.1103e+06	1.1142e+06	1.1155e+06	1.255e+06	1.1237e+06		24.5	24.5	24.5	16.524	0.00023691	5.8031	17568000	3	0.30126	0.108038
P83940	P83940	Transcription elongation factor B polypeptide 1	Tceb1	sp|P83940|ELOC_MOUSE Elongin-C OS=Mus musculus OX=10090 GN=Eloc PE=1 SV=1	8	8	0.0641472	1.13034	105800040	110019960	120259976	115490072	93840008	97714056	110529944	88879056	92799960	92295984		71.4	71.4	71.4	12.473	0	58.07	1526000000	49	0.301179	0.176756
P98192	P98192	Dihydroxyacetone phosphate acyltransferase	Gnpat	sp|P98192|GNPAT_MOUSE Dihydroxyacetone phosphate acyltransferase OS=Mus musculus OX=10090 GN=Gnpat PE=1 SV=1	2	2	0.0642328	0.685047	819240	564587	789704	1.0323e+06	778352	833400	1.0456e+06	1.91471e+06	913580	1.2762e+06		4.3	4.3	4.3	76.869	0.00043889	4.1072	8888900	2	0.301174	-0.545726
Q99PP7	Q99PP7	E3 ubiquitin-protein ligase TRIM33	Trim33	sp|Q99PP7|TRI33_MOUSE E3 ubiquitin-protein ligase TRIM33 OS=Mus musculus OX=10090 GN=Trim33 PE=1 SV=2	10	10	0.0643642	1.12739	15539993	15640990	18628998	15360001	15044009	12599995	14887996	15042994	15451001	13176000		13	13	13	123.84	0	29.127	225590000	33	0.301555	0.172992
P18528	P18528	Ig heavy chain V region 6.96		sp|P18528|HVM57_MOUSE Ig heavy chain V region 6.96 OS=Mus musculus OX=10090 PE=4 SV=1	2	1	0.0645184	0.852756	16578992	13021994	14478003	17546988	19104010	19371006	20215000	17165002	17980000	19226010		30.6	30.6	19.4	11.007	0	14.102	252160000	10	0.301749	-0.229796
Q9ESP1	Q9ESP1	Stromal cell-derived factor 2-like protein 1	Sdf2l1	sp|Q9ESP1|SDF2L_MOUSE Stromal cell-derived factor 2-like protein 1 OS=Mus musculus OX=10090 GN=Sdf2l1 PE=1 SV=2	4	4	0.064553	0.830729	57046028	40670976	39840020	42549024	44291016	51241024	47385988	56097016	49391004	65446028		35.7	35.7	35.7	23.648	0	68.517	718650000	35	0.301535	-0.267551
Q62384	Q62384	Zinc finger protein ZPR1	Zpr1	sp|Q62384|ZPR1_MOUSE Zinc finger protein ZPR1 OS=Mus musculus OX=10090 GN=Zpr1 PE=1 SV=1	14	14	0.0650236	1.04246	31107980	30537982	28914002	30384988	30348012	29467982	29687982	29436014	29236004	27326012		37.3	37.3	37.3	50.714	0	89.446	429280000	66	0.303548	0.0599976
Q02614	Q02614	SAP30-binding protein	Sap30bp	sp|Q02614|S30BP_MOUSE SAP30-binding protein OS=Mus musculus OX=10090 GN=Sap30bp PE=1 SV=2	5	5	0.0650578	1.23791	12853992	13085002	11845996	13458003	13770999	11966002	10723999	11767995	11704998	7186203		25.3	25.3	25.3	33.832	0	12.654	173620000	26	0.303408	0.30791
Q9CZH3	Q9CZH3	Proteasome assembly chaperone 3	Psmg3	sp|Q9CZH3|PSMG3_MOUSE Proteasome assembly chaperone 3 OS=Mus musculus OX=10090 GN=Psmg3 PE=1 SV=1	4	4	0.0652731	1.15734	24065992	31985990	31179006	31896002	28249992	23093984	23578002	28257986	24443988	27691988		50	50	50	13.331	0	41.278	398040000	29	0.30419	0.210814
Q91Z96	Q91Z96	BMP-2-inducible protein kinase	Bmp2k	sp|Q91Z96|BMP2K_MOUSE BMP-2-inducible protein kinase OS=Mus musculus OX=10090 GN=Bmp2k PE=1 SV=1	2	2	0.0652964	1.2186	3866199	4.678e+06	5054799	5.0438e+06	3.538e+06	3491502	2.9154e+06	3.8793e+06	3.9084e+06	3.9337e+06		2	2	2	126.18	0	10.565	62336000	7	0.303967	0.285221
Q9R1Z7	Q9R1Z7	6-pyruvoyl tetrahydrobiopterin synthase	Pts	sp|Q9R1Z7|PTPS_MOUSE 6-pyruvoyl tetrahydrobiopterin synthase OS=Mus musculus OX=10090 GN=Pts PE=1 SV=2	2	2	0.0655545	0.763851	6.9887e+06	4910797	4.3166e+06	5.1236e+06	4.6312e+06	7565198	8092898	6965200	6779400	4675900		15.3	15.3	15.3	16.188	0.00044209	4.233	84953000	11	0.304776	-0.388636
Q8BIW1	Q8BIW1	Protein prune homolog	Prune	sp|Q8BIW1|PRUN1_MOUSE Exopolyphosphatase PRUNE1 OS=Mus musculus OX=10090 GN=Prune1 PE=1 SV=1	7	7	0.0655601	1.20668	9150697	11278997	8525199	10105001	9924699	6427302	7.5737e+06	9906503	9014804	7.9343e+06		24.4	24.4	24.4	50.239	0	42.885	130000000	26	0.304478	0.271043
Q8BMS1	Q8BMS1	Trifunctional enzyme subunit alpha, mitochondrial;Long-chain enoyl-CoA hydratase;Long chain 3-hydroxyacyl-CoA dehydrogenase	Hadha	sp|Q8BMS1|ECHA_MOUSE Trifunctional enzyme subunit alpha, mitochondrial OS=Mus musculus OX=10090 GN=Hadha PE=1 SV=1	34	34	0.0656121	0.889595	460120128	443389984	544259712	472979872	426940096	465249824	524980128	575280192	552420288	518479872		62.3	62.3	62.3	82.669	0	323.31	7462200000	344	0.304317	-0.168779
Q9EQK5	Q9EQK5	Major vault protein	Mvp	sp|Q9EQK5|MVP_MOUSE Major vault protein OS=Mus musculus OX=10090 GN=Mvp PE=1 SV=4	18	18	0.0656581	0.866294	32944006	40765024	30825006	39418992	40165004	43744980	41307980	43701972	45623008	37285984		28.9	28.9	28.9	95.923	0	65.595	574690000	82	0.30414	-0.207071
Q91YN9	Q91YN9	BAG family molecular chaperone regulator 2	Bag2	sp|Q91YN9|BAG2_MOUSE BAG family molecular chaperone regulator 2 OS=Mus musculus OX=10090 GN=Bag2 PE=1 SV=1	2	2	0.0656913	1.75649	1.68254e+06	2097801	2.5598e+06	1.9289e+06	1.9473e+06	952872	694844	684259	2.10809e+06	2.1253e+06		12.9	12.9	12.9	23.473	0.00044944	4.5079	24538000	1	0.304033	0.812694
Q8K2V6	Q8K2V6	Importin-11	Ipo11	sp|Q8K2V6|IPO11_MOUSE Importin-11 OS=Mus musculus OX=10090 GN=Ipo11 PE=1 SV=1	16	16	0.065705	1.08542	48526020	51523004	50259980	48198016	52074000	47586008	45524980	43459980	42759988	51999012		24.5	24.5	24.5	112.41	0	192.26	719250000	96	0.303762	0.118259
Q7TNG5	Q7TNG5	Echinoderm microtubule-associated protein-like 2	Eml2	sp|Q7TNG5|EMAL2_MOUSE Echinoderm microtubule-associated protein-like 2 OS=Mus musculus OX=10090 GN=Eml2 PE=1 SV=1	3	3	0.0659473	0.663589	2.0437e+06	2449099	1.8806e+06	2.3471e+06	1.14926e+06	3.5127e+06	3.7096e+06	2.3873e+06	1834900	3.4569e+06		8.5	8.5	8.5	70.733	0	8.5801	32632000	9	0.304554	-0.591639
Q8CIF4	Q8CIF4	Biotinidase	Btd	sp|Q8CIF4|BTD_MOUSE Biotinidase OS=Mus musculus OX=10090 GN=Btd PE=1 SV=2	2	2	0.0660942	1.41701	4383999	6.5414e+06	7.0685e+06	7483805	6.8774e+06	4.6234e+06	2.6897e+06	5415603	4.8266e+06	5618297		6.3	6.3	6.3	58.154	0.0036334	2.5466	84890000	1	0.30502	0.502845
Q78IK2	Q78IK2	Up-regulated during skeletal muscle growth protein 5	Usmg5	sp|Q78IK2|ATPMD_MOUSE ATP synthase membrane subunit DAPIT, mitochondrial OS=Mus musculus OX=10090 GN=Atp5md PE=1 SV=1	3	3	0.066181	1.46537	21788992	25412002	50960992	32018992	43914996	18554988	29691986	21029992	24577010	20622012		44.8	44.8	44.8	6.3814	0	20.259	450200000	20	0.305224	0.551264
P99028	P99028	Cytochrome b-c1 complex subunit 6, mitochondrial	Uqcrh	sp|P99028|QCR6_MOUSE Cytochrome b-c1 complex subunit 6, mitochondrial OS=Mus musculus OX=10090 GN=Uqcrh PE=1 SV=2	4	4	0.0662945	0.639056	15806001	10484997	25533000	11745007	10974003	15968994	30085988	16355992	26937010	24173998		57.3	57.3	57.3	10.435	0	37.604	286150000	21	0.305481	-0.645986
Q99KV1	Q99KV1	DnaJ homolog subfamily B member 11	Dnajb11	sp|Q99KV1|DJB11_MOUSE DnaJ homolog subfamily B member 11 OS=Mus musculus OX=10090 GN=Dnajb11 PE=1 SV=1	13	13	0.0662951	0.931979	177680112	183230112	186800000	213109952	191299920	203340096	195610080	204279936	208070032	208569904		37.4	37.4	37.4	40.555	0	106.79	2903900000	117	0.305169	-0.101631
Q9QVP9;P34152	Q9QVP9	Protein-tyrosine kinase 2-beta	Ptk2b	sp|Q9QVP9|FAK2_MOUSE Protein-tyrosine kinase 2-beta OS=Mus musculus OX=10090 GN=Ptk2b PE=1 SV=2	36	36	0.0663498	0.887225	102169952	104420024	92727968	98745968	99871008	115900000	119300016	124749992	111800024	92024032		41	41	41	115.79	0	104.86	1541900000	149	0.305029	-0.172628
P20444;P63318	P20444	Protein kinase C alpha type	Prkca	sp|P20444|KPCA_MOUSE Protein kinase C alpha type OS=Mus musculus OX=10090 GN=Prkca PE=1 SV=3	10	2	0.06641	0.808812	2.4178e+06	2.2927e+06	2.8077e+06	1.7407e+06	2.4206e+06	3.2831e+06	2.7862e+06	2714400	3.2472e+06	2.3499e+06		17.3	3.7	3.7	76.851	0.00046318	5.2621	39129000	9	0.304909	-0.306124
Q9D024	Q9D024	Coiled-coil domain-containing protein 47	Ccdc47	sp|Q9D024|CCD47_MOUSE Coiled-coil domain-containing protein 47 OS=Mus musculus OX=10090 GN=Ccdc47 PE=1 SV=2	15	15	0.0666999	0.871604	56723996	68411008	54596996	61269012	59759016	61677972	59619024	75095040	73643952	75831016		37.3	37.3	37.3	55.843	0	73.762	908940000	85	0.305939	-0.198256
P62908	P62908	40S ribosomal protein S3	Rps3	sp|P62908|RS3_MOUSE 40S ribosomal protein S3 OS=Mus musculus OX=10090 GN=Rps3 PE=1 SV=1	21	21	0.0667719	1.1472	2101700864	2508199168	2661399296	2717099520	2587300864	1962799872	1945601024	2382699776	2303601408	2368099840		80.2	80.2	80.2	26.674	0	161.52	35585000000	320	0.305965	0.198112
Q3UN04	Q3UN04	Ubiquitin carboxyl-terminal hydrolase 30	Usp30	sp|Q3UN04|UBP30_MOUSE Ubiquitin carboxyl-terminal hydrolase 30 OS=Mus musculus OX=10090 GN=Usp30 PE=1 SV=1	1	1	0.0668238	0.815012	1.3484e+06	1757499	1.5396e+06	1.25382e+06	1.4759e+06	1.5888e+06	1.9445e+06	1.9889e+06	2.1514e+06	1.4203e+06		5.6	5.6	5.6	58.221	0	14.385	22513000	9	0.305951	-0.295106
Q8CCB4	Q8CCB4	Vacuolar protein sorting-associated protein 53 homolog	Vps53	sp|Q8CCB4|VPS53_MOUSE Vacuolar protein sorting-associated protein 53 homolog OS=Mus musculus OX=10090 GN=Vps53 PE=1 SV=1	10	10	0.0668648	0.805418	6345697	4.4418e+06	4703503	6.1167e+06	3.9997e+06	7.2333e+06	6384803	5.5811e+06	5.7243e+06	6.4859e+06		19.8	19.8	19.8	94.422	0	17.322	89693000	22	0.305795	-0.31219
Q8BW10	Q8BW10	RNA-binding protein NOB1	Nob1	sp|Q8BW10|NOB1_MOUSE RNA-binding protein NOB1 OS=Mus musculus OX=10090 GN=Nob1 PE=1 SV=1	9	9	0.0670016	1.22307	32932988	46014996	45592980	47959020	43793008	32235016	28825986	40175996	41092012	34562988		27.5	27.5	27.5	45.463	0	36.701	603740000	48	0.306146	0.290507
Q80X50	Q80X50	Ubiquitin-associated protein 2-like	Ubap2l	sp|Q80X50|UBP2L_MOUSE Ubiquitin-associated protein 2-like OS=Mus musculus OX=10090 GN=Ubap2l PE=1 SV=1	24	24	0.0672847	1.12258	182760048	178759952	152810064	177859904	166520096	172300032	165330032	146399920	146729904	135539952		37.1	37.1	37.1	116.8	0	244.27	2329800000	191	0.307011	0.166817
A2A6Q5	A2A6Q5	Cell division cycle protein 27 homolog	Cdc27	sp|A2A6Q5|CDC27_MOUSE Cell division cycle protein 27 homolog OS=Mus musculus OX=10090 GN=Cdc27 PE=1 SV=1	7	7	0.0673502	1.18804	9489197	8917602	9273300	8920904	11720003	8626399	10101996	7.4073e+06	7.3349e+06	7.3214e+06		14.8	14.8	14.8	91.841	0	29.621	126240000	30	0.306931	0.248589
Q9CQE1	Q9CQE1	Protein NipSnap homolog 3B	Nipsnap3b	sp|Q9CQE1|NPS3B_MOUSE Protein NipSnap homolog 3B OS=Mus musculus OX=10090 GN=Nipsnap3b PE=1 SV=1	3	3	0.0673681	0.834378	9950897	10705994	12695002	11816996	10821000	10880994	13853006	16595000	14432996	11844994		17.4	17.4	17.4	28.308	0	11.853	179200000	21	0.306722	-0.261226
Q8BU31	Q8BU31	Ras-related protein Rap-2c	Rap2c	sp|Q8BU31|RAP2C_MOUSE Ras-related protein Rap-2c OS=Mus musculus OX=10090 GN=Rap2c PE=1 SV=1	8	4	0.0674584	0.877031	6828099	7213598	7.7382e+06	8215198	8.2883e+06	8262995	7969595	9370302	7951104	10194005		45.9	45.9	19.7	20.745	0	69.699	123210000	28	0.306844	-0.1893
Q3V1V3	Q3V1V3	ESF1 homolog	Esf1	sp|Q3V1V3|ESF1_MOUSE ESF1 homolog OS=Mus musculus OX=10090 GN=Esf1 PE=1 SV=1	12	12	0.0677894	1.18124	17287002	23790990	19379998	22498992	24264004	19922012	15233000	18259002	18344998	18612996		20.9	20.9	20.9	98.047	0	34.574	298620000	58	0.307681	0.240296
Q9DCN2	Q9DCN2	NADH-cytochrome b5 reductase 3;NADH-cytochrome b5 reductase 3 membrane-bound form;NADH-cytochrome b5 reductase 3 soluble form	Cyb5r3	sp|Q9DCN2|NB5R3_MOUSE NADH-cytochrome b5 reductase 3 OS=Mus musculus OX=10090 GN=Cyb5r3 PE=1 SV=3	10	10	0.0678252	0.81209	66857012	56562988	66581976	59632976	53302004	68556960	83654056	98602992	65658964	61026972		45.2	45.2	45.2	34.127	0	95.467	999430000	84	0.307528	-0.300288
Q8CCN5	Q8CCN5	Breast carcinoma-amplified sequence 3 homolog	Bcas3	sp|Q8CCN5|BCAS3_MOUSE Breast carcinoma-amplified sequence 3 homolog OS=Mus musculus OX=10090 GN=Bcas3 PE=1 SV=2	1	1	0.0682236	0.757314	279690	312810	454290	315420	293230	326000	350050	493320	496730	527730		1.8	1.8	1.8	101.02	0.00042836	3.5279	5818100	6	0.308717	-0.401037
Q9DBJ1;O70250	Q9DBJ1	Phosphoglycerate mutase 1	Pgam1	sp|Q9DBJ1|PGAM1_MOUSE Phosphoglycerate mutase 1 OS=Mus musculus OX=10090 GN=Pgam1 PE=1 SV=3	16	16	0.0682431	0.771973	431909952	325409984	241950032	285199968	331479872	516680224	464050080	337129952	370829984	391190176		70.5	70.5	70.5	28.832	0	135.52	5242100000	154	0.308475	-0.373378
Q9ERD6	Q9ERD6	Ras-specific guanine nucleotide-releasing factor RalGPS2	Ralgps2	sp|Q9ERD6|RGPS2_MOUSE Ras-specific guanine nucleotide-releasing factor RalGPS2 OS=Mus musculus OX=10090 GN=Ralgps2 PE=1 SV=2	8	8	0.068604	0.855084	13544001	13009003	12160007	11999000	11677006	17560008	16366007	14246996	13470998	11906005		17.3	17.3	17.3	65.53	0	21.248	189090000	42	0.309644	-0.225861
Q8R1J9;P0C7W3	Q8R1J9	Torsin-2A	Tor2a	sp|Q8R1J9|TOR2A_MOUSE Torsin-2A OS=Mus musculus OX=10090 GN=Tor2a PE=1 SV=1	3	3	0.0688572	0.772205	2.6942e+06	2.2588e+06	1.9645e+06	2.42e+06	3.4918e+06	3.1385e+06	2.9723e+06	3.8428e+06	2.6271e+06	3906801		15.3	15.3	15.3	35.897	0	7.3224	41880000	15	0.310414	-0.372943
Q99MR6;REV__Q8K3A0	Q99MR6	Serrate RNA effector molecule homolog	Srrt	sp|Q99MR6|SRRT_MOUSE Serrate RNA effector molecule homolog OS=Mus musculus OX=10090 GN=Srrt PE=1 SV=1	27	27	0.068918	1.0739	207750080	224959872	243499984	221020144	213989968	196080032	197640048	217040048	214079952	209280064		37.6	37.6	37.6	100.45	0	137.79	3191500000	206	0.310411	0.102859
P97821	P97821	Dipeptidyl peptidase 1;Dipeptidyl peptidase 1 exclusion domain chain;Dipeptidyl peptidase 1 heavy chain;Dipeptidyl peptidase 1 light chain	Ctsc	sp|P97821|CATC_MOUSE Dipeptidyl peptidase 1 OS=Mus musculus OX=10090 GN=Ctsc PE=1 SV=1	8	8	0.0690325	0.6967	35354016	18195000	34618004	18344004	22135996	33955980	36571008	26250986	37241992	45376020		21.2	21.2	21.2	52.376	0	89.025	502640000	60	0.310553	-0.521391
Q8BVI4	Q8BVI4	Dihydropteridine reductase	Qdpr	sp|Q8BVI4|DHPR_MOUSE Dihydropteridine reductase OS=Mus musculus OX=10090 GN=Qdpr PE=1 SV=2	8	8	0.0690987	0.858428	47514028	41812984	36037008	44451988	37961004	54672980	54341996	46059000	44825020	42251984		51.5	51.5	51.5	25.57	0	53.3	647720000	54	0.310523	-0.22023
Q9WVA2;Q4FZG7	Q9WVA2	Mitochondrial import inner membrane translocase subunit Tim8 A	Timm8a1	sp|Q9WVA2|TIM8A_MOUSE Mitochondrial import inner membrane translocase subunit Tim8 A OS=Mus musculus OX=10090 GN=Timm8a1 PE=1 SV=1	3	3	0.069217	1.39177	12060007	11590000	19454006	10535994	15813003	8698400	14372007	8666397	10461002	7654699		52.6	52.6	52.6	11.042	0	54.531	185780000	10	0.310804	0.476918
Q8C5L7	Q8C5L7	RNA-binding protein 34	Rbm34	sp|Q8C5L7|RBM34_MOUSE RNA-binding protein 34 OS=Mus musculus OX=10090 GN=Rbm34 PE=1 SV=2	9	9	0.0693243	1.09918	16302001	17553996	20260992	18962994	18435004	16443999	17254008	16565999	15169995	17716994		29.9	29.9	29.9	49.116	0	27.309	257050000	38	0.310905	0.136423
Q8WUR0	Q8WUR0	Protein C19orf12 homolog		sp|Q8WUR0|CS012_MOUSE Protein C19orf12 homolog OS=Mus musculus OX=10090 PE=1 SV=1	1	1	0.0694808	0.872012	1.1709e+06	1.1507e+06	1.0464e+06	1.1741e+06	1.3652e+06	1202700	1.5991e+06	1.2441e+06	1.3644e+06	1.3729e+06		7.8	7.8	7.8	15.087	0.0010401	3.0003	18224000	1	0.311218	-0.19758
B9EKR1	B9EKR1	Receptor-type tyrosine-protein phosphatase zeta	Ptprz1	sp|B9EKR1|PTPRZ_MOUSE Receptor-type tyrosine-protein phosphatase zeta OS=Mus musculus OX=10090 GN=Ptprz1 PE=1 SV=1	2	2	0.0695477	1.76569	8820096	9494605	14637999	8981898	14450007	5.0783e+06	2.7039e+06	11536006	7999395	7.316e+06		1.1	1.1	1.1	254.4	0.0034378	2.5867	153670000	11	0.311155	0.820232
Q8BFU3	Q8BFU3	RING finger protein 214	Rnf214	sp|Q8BFU3|RN214_MOUSE RING finger protein 214 OS=Mus musculus OX=10090 GN=Rnf214 PE=1 SV=1	3	3	0.0695845	0.0759669	447171	1.82859e+06	861982	401490	988869	53795020	69214952	638501	469402	99112976		4.9	4.9	4.9	73.624	0	8.4815	330570000	4	0.311056	-3.71849
Q07417	Q07417	Short-chain specific acyl-CoA dehydrogenase, mitochondrial	Acads	sp|Q07417|ACADS_MOUSE Short-chain specific acyl-CoA dehydrogenase, mitochondrial OS=Mus musculus OX=10090 GN=Acads PE=1 SV=2	14	14	0.0700968	0.85626	49142000	49840992	66112000	56754000	50156028	54561996	63044964	73581960	64571028	61272008		45.9	45.9	45.9	44.889	0	66.216	905480000	94	0.313051	-0.22388
Q8K4Z3	Q8K4Z3	NAD(P)H-hydrate epimerase	Apoa1bp	sp|Q8K4Z3|NNRE_MOUSE NAD(P)H-hydrate epimerase OS=Mus musculus OX=10090 GN=Naxe PE=1 SV=1	3	3	0.0701032	0.884621	7230498	6509104	6.262e+06	5824302	7002502	7510100	8731398	7.072e+06	6.9443e+06	6.8899e+06		16.7	16.7	16.7	30.972	0	16.961	100730000	20	0.312795	-0.176868
Q9Z2X8	Q9Z2X8	Kelch-like ECH-associated protein 1	Keap1	sp|Q9Z2X8|KEAP1_MOUSE Kelch-like ECH-associated protein 1 OS=Mus musculus OX=10090 GN=Keap1 PE=1 SV=1	10	10	0.0705275	1.31469	19285990	26819992	31638008	28650000	26800002	15974991	17682010	26942994	24021012	17500006		17.3	17.3	17.3	69.552	0	20.475	358650000	17	0.31407	0.394726
P62855	P62855	40S ribosomal protein S26	Rps26	sp|P62855|RS26_MOUSE 40S ribosomal protein S26 OS=Mus musculus OX=10090 GN=Rps26 PE=1 SV=3	2	2	0.0707339	1.10879	345480032	400099808	366510144	380440000	337670144	286009888	327220192	359970080	342889952	336180160		20.9	20.9	20.9	13.015	0	16.272	5033300000	40	0.31471	0.148983
P58021	P58021	Transmembrane 9 superfamily member 2	Tm9sf2	sp|P58021|TM9S2_MOUSE Transmembrane 9 superfamily member 2 OS=Mus musculus OX=10090 GN=Tm9sf2 PE=1 SV=1	12	12	0.0708927	0.778838	36853000	19284994	29339000	25802984	22631988	36444984	37287020	28869006	34019024	31837988		23.9	23.9	23.9	75.329	0	57.933	422250000	60	0.315045	-0.360605
Q7TMB8	Q7TMB8	Cytoplasmic FMR1-interacting protein 1	Cyfip1	sp|Q7TMB8|CYFP1_MOUSE Cytoplasmic FMR1-interacting protein 1 OS=Mus musculus OX=10090 GN=Cyfip1 PE=1 SV=1	23	8	0.0709482	0.82856	8.3234e+06	7.0904e+06	10479994	8682200	7978303	8299497	9634699	12059003	10195002	11159993		20.8	7.1	7.1	145.24	0	14.883	142160000	27	0.314931	-0.271322
Q3TCJ1	Q3TCJ1	BRISC complex subunit Abro1	Fam175b	sp|Q3TCJ1|ABRX2_MOUSE BRISC complex subunit Abraxas 2 OS=Mus musculus OX=10090 GN=Abraxas2 PE=1 SV=1	5	5	0.0710299	0.849201	7900002	7733502	6084201	5.4817e+06	6.5698e+06	6912799	8472703	8.293e+06	7750503	8052002		20	20	20	46.942	0	20.981	106230000	21	0.315027	-0.235822
A2AQ19	A2AQ19	RNA polymerase-associated protein RTF1 homolog	Rtf1	sp|A2AQ19|RTF1_MOUSE RNA polymerase-associated protein RTF1 homolog OS=Mus musculus OX=10090 GN=Rtf1 PE=1 SV=1	14	14	0.0710693	1.12957	42061984	34406020	33243006	33096012	37048992	33359984	34534988	30956018	32359012	27796010		23.6	23.6	23.6	80.796	0	41.305	489330000	55	0.314992	0.175776
P13516	P13516	Acyl-CoA desaturase 1	Scd1	sp|P13516|ACOD1_MOUSE Acyl-CoA desaturase 1 OS=Mus musculus OX=10090 GN=Scd1 PE=1 SV=2	6	3	0.0711872	1.21478	32094006	38044004	35158992	41704004	37534020	26721000	24338992	33708988	38847976	29825990		23.7	23.7	16.6	41.046	0	42.414	514620000	38	0.315313	0.280693
O54950;Q91WG5	O54950	5-AMP-activated protein kinase subunit gamma-1	Prkag1	sp|O54950|AAKG1_MOUSE 5-AMP-activated protein kinase subunit gamma-1 OS=Mus musculus OX=10090 GN=Prkag1 PE=1 SV=2	8	8	0.0712877	1.10424	19303998	18474994	18588994	15357990	19471992	16516008	15483003	17241010	17086006	16030994		38.2	38.2	38.2	37.52	0	37.876	248920000	37	0.315444	0.143048
Q62418	Q62418	Drebrin-like protein	Dbnl	sp|Q62418|DBNL_MOUSE Drebrin-like protein OS=Mus musculus OX=10090 GN=Dbnl PE=1 SV=2	18	18	0.0714241	0.916275	132630008	127159992	118519952	129390024	125479952	136350000	154989968	136190016	142199920	122779976		49.1	49.1	49.1	48.699	0	182.51	1941800000	171	0.315637	-0.126148
Q80WJ7	Q80WJ7	Protein LYRIC	Mtdh	sp|Q80WJ7|LYRIC_MOUSE Protein LYRIC OS=Mus musculus OX=10090 GN=Mtdh PE=1 SV=1	23	23	0.0714789	0.838875	150629936	124010016	101639944	128419992	134370064	169820080	174620096	133160080	138110000	144609952		53.2	53.2	53.2	63.845	0	208.84	1983500000	181	0.315579	-0.253472
Q8BX80	Q8BX80	Cytosolic endo-beta-N-acetylglucosaminidase	Engase	sp|Q8BX80|ENASE_MOUSE Cytosolic endo-beta-N-acetylglucosaminidase OS=Mus musculus OX=10090 GN=Engase PE=1 SV=1	2	2	0.0715126	0.864125	1123300	1.3816e+06	1558701	1.4408e+06	1.3601e+06	1.5224e+06	1.8618e+06	1.6164e+06	1455400	1.4755e+06		4.2	4.2	4.2	82.944	0.00023629	5.7461	21235000	4	0.315461	-0.210688
Q5FWK3	Q5FWK3	Rho GTPase-activating protein 1	Arhgap1	sp|Q5FWK3|RHG01_MOUSE Rho GTPase-activating protein 1 OS=Mus musculus OX=10090 GN=Arhgap1 PE=1 SV=1	12	12	0.0715382	0.906687	46562028	46889992	41161008	48061972	49795016	52584012	52543012	54708988	44790012	51842988		35.3	35.3	35.3	50.41	0	50.601	709320000	93	0.315269	-0.141323
E9Q394	E9Q394		Akap13	sp|E9Q394|AKP13_MOUSE A-kinase anchor protein 13 OS=Mus musculus OX=10090 GN=Akap13 PE=1 SV=1	9	9	0.0715945	1.27847	5.7045e+06	5017699	6402698	6145398	5.1233e+06	4873800	5.061e+06	3980801	5630499	3.0557e+06		4.7	4.7	4.7	303.97	0	28.486	77992000	15	0.315258	0.354419
P29391;P49945	P29391;P49945	Ferritin light chain 1;Ferritin light chain 2	Ftl1;Ftl2	sp|P29391|FRIL1_MOUSE Ferritin light chain 1 OS=Mus musculus OX=10090 GN=Ftl1 PE=1 SV=2;sp|P49945|FRIL2_MOUSE Ferritin light chain 2 OS=Mus musculus OX=10090 GN=Ftl2 PE=3 SV=2	9	9	0.0716006	1.22296	160280048	119200064	149399904	146079936	134899968	116240048	155719936	99767016	115869968	98262040		59.6	59.6	59.6	20.802	0	80.735	1896900000	65	0.314949	0.29038
O35459	O35459	Delta(3,5)-Delta(2,4)-dienoyl-CoA isomerase, mitochondrial	Ech1	sp|O35459|ECH1_MOUSE Delta(3,5)-Delta(2,4)-dienoyl-CoA isomerase, mitochondrial OS=Mus musculus OX=10090 GN=Ech1 PE=1 SV=1	5	5	0.0717328	0.81288	6261601	5250600	6.5888e+06	6552300	7.1051e+06	6400904	6995599	7.6332e+06	10649006	7806405		27.5	27.5	27.5	36.118	0	19.917	100600000	21	0.315295	-0.298886
Q9CWK3	Q9CWK3	CD2 antigen cytoplasmic tail-binding protein 2	Cd2bp2	sp|Q9CWK3|CD2B2_MOUSE CD2 antigen cytoplasmic tail-binding protein 2 OS=Mus musculus OX=10090 GN=Cd2bp2 PE=1 SV=1	8	8	0.0718832	1.08907	24238996	22921000	21817992	21479012	24639996	23184996	21102990	20778992	19148008	21509988		39.8	39.8	39.8	37.694	0	53.242	312290000	59	0.315867	0.123096
Q9Z160	Q9Z160	Conserved oligomeric Golgi complex subunit 1	Cog1	sp|Q9Z160|COG1_MOUSE Conserved oligomeric Golgi complex subunit 1 OS=Mus musculus OX=10090 GN=Cog1 PE=1 SV=3	10	10	0.0719823	0.846719	5.1494e+06	4703298	5607003	6.0646e+06	5.7317e+06	5151899	6111102	7296701	6.3418e+06	7.4448e+06		14.1	14.1	14.1	109.05	0	15.486	92031000	26	0.315867	-0.240045
P63242;Q8BGY2	P63242	Eukaryotic translation initiation factor 5A-1	Eif5a	sp|P63242|IF5A1_MOUSE Eukaryotic translation initiation factor 5A-1 OS=Mus musculus OX=10090 GN=Eif5a PE=1 SV=2	17	17	0.0720275	0.910162	1140499712	1147499392	1174899712	1027499840	1063800064	1321600256	1258100096	1070000704	1177599360	1284400256		88.3	88.3	88.3	16.832	0	314.6	17203000000	257	0.31575	-0.135805
Q9CVI2	Q9CVI2	Protein FAM133B	Fam133b	sp|Q9CVI2|F133B_MOUSE Protein FAM133B OS=Mus musculus OX=10090 GN=Fam133b PE=1 SV=3	1	1	0.0720592	1.81219	3.0364e+06	3.0475e+06	2423499	3.347e+06	3.2389e+06	2.4699e+06	763302	913943	2.7788e+06	2.5979e+06		7.3	7.3	7.3	27.952	0.00043869	4.1065	33455000	3	0.31554	0.857738
Q80V42	Q80V42	Carboxypeptidase M	Cpm	sp|Q80V42|CBPM_MOUSE Carboxypeptidase M OS=Mus musculus OX=10090 GN=Cpm PE=1 SV=2	1	1	0.0721766	0.706517	1.8985e+06	1.3364e+06	1.27124e+06	1.2597e+06	1.0121e+06	2.1595e+06	2.6492e+06	2.1583e+06	1.4502e+06	1.3045e+06		4.3	4.3	4.3	50.555	0	7.1322	19784000	7	0.315743	-0.501205
Q7M6Y5	Q7M6Y5	Deuterosome protein 1	Ccdc67	sp|Q7M6Y5|DEUP1_MOUSE Deuterosome assembly protein 1 OS=Mus musculus OX=10090 GN=Deup1 PE=1 SV=3	2	2	0.0722696	0.856927	4128800	3594199	3.8259e+06	3.6066e+06	3.5916e+06	5307600	4.3344e+06	3.8779e+06	3.6537e+06	4882797		2.7	2.7	2.7	69.677	0.0059595	2.2467	76092000	3	0.315875	-0.222755
Q8K1X1	Q8K1X1	WD repeat-containing protein 11	Wdr11	sp|Q8K1X1|WDR11_MOUSE WD repeat-containing protein 11 OS=Mus musculus OX=10090 GN=Wdr11 PE=1 SV=1	4	4	0.0722732	1.94401	2937801	4.0289e+06	3664099	4.2177e+06	3.2047e+06	1.6558e+06	2200900	582453	3.5157e+06	2.8292e+06		5.2	5.2	5.2	135.94	0	23.224	43798000	10	0.315584	0.959036
P70295	P70295	Ancient ubiquitous protein 1	Aup1	sp|P70295|AUP1_MOUSE Lipid droplet-regulating VLDL assembly factor AUP1 OS=Mus musculus OX=10090 GN=Aup1 PE=1 SV=1	4	4	0.0725232	0.84075	1.8096e+06	2.2452e+06	2311601	2378901	2329099	2.8761e+06	2750201	2.2128e+06	2.2699e+06	3.1179e+06		15.9	15.9	15.9	46.121	0	8.4791	36320000	20	0.31628	-0.250251
Q99N69	Q99N69	Leupaxin	Lpxn	sp|Q99N69|LPXN_MOUSE Leupaxin OS=Mus musculus OX=10090 GN=Lpxn PE=1 SV=2	11	11	0.0726026	0.924465	76813000	66444008	71635984	65966020	68280984	73886984	83019000	74805008	74504960	71339024		37.6	37.6	37.6	43.478	0	167.84	1044400000	85	0.316377	-0.113309
Q8BMB0	Q8BMB0	Protein EMSY	Emsy	sp|Q8BMB0|EMSY_MOUSE BRCA2-interacting transcriptional repressor EMSY OS=Mus musculus OX=10090 GN=Emsy PE=1 SV=2	4	4	0.0726851	1.179	16917002	23901996	20876994	24917002	20859998	19116012	15661993	20100006	18020004	17760990		4.9	4.9	4.9	135.29	0.00046501	5.341	292020000	9	0.316407	0.237566
Q91V81	Q91V81	RNA-binding protein 42	Rbm42	sp|Q91V81|RBM42_MOUSE RNA-binding protein 42 OS=Mus musculus OX=10090 GN=Rbm42 PE=1 SV=2	6	6	0.0727105	1.14083	12184001	14824007	16003994	16768989	13807003	13029003	11520993	13581998	13465995	12614996		22.6	22.6	22.6	50.235	0	18.45	211520000	31	0.316198	0.190081
Q9CQU0	Q9CQU0	Thioredoxin domain-containing protein 12	Txndc12	sp|Q9CQU0|TXD12_MOUSE Thioredoxin domain-containing protein 12 OS=Mus musculus OX=10090 GN=Txndc12 PE=1 SV=1	3	3	0.0731314	0.861189	24908012	22591004	18115000	25841016	23729986	26741992	23345986	26033008	28364998	28623006		25.9	25.9	25.9	19.048	0	16.353	352920000	24	0.317456	-0.215599
Q80VI1	Q80VI1	E3 ubiquitin-protein ligase TRIM56	Trim56	sp|Q80VI1|TRI56_MOUSE E3 ubiquitin-protein ligase TRIM56 OS=Mus musculus OX=10090 GN=Trim56 PE=1 SV=1	8	8	0.0731507	1.11517	5.5276e+06	5.6051e+06	5.9705e+06	6.0663e+06	5126000	4274202	5153997	5.2345e+06	5303700	5453503		16.8	16.8	16.8	79.512	0	25.922	81047000	35	0.317238	0.157263
P61620;Q9JLR1	P61620	Protein transport protein Sec61 subunit alpha isoform 1	Sec61a1	sp|P61620|S61A1_MOUSE Protein transport protein Sec61 subunit alpha isoform 1 OS=Mus musculus OX=10090 GN=Sec61a1 PE=1 SV=2	10	10	0.0732421	0.859182	181730016	199980096	188920016	230019920	211539952	220289952	199380032	234039904	240700000	288389824		25.2	25.2	25.2	52.264	0	29.108	3201800000	79	0.317507	-0.218964
Q78JT3	Q78JT3	3-hydroxyanthranilate 3,4-dioxygenase	Haao	sp|Q78JT3|3HAO_MOUSE 3-hydroxyanthranilate 3,4-dioxygenase OS=Mus musculus OX=10090 GN=Haao PE=1 SV=1	3	3	0.0732426	0.530259	1897127	741037	1.6e+06	935652	2070717	6.2625e+06	1.85817e+06	2.4132e+06	1836900	2.0153e+06		16.1	16.1	16.1	32.804	0	12.721	26227000	1	0.317208	-0.915231
O55022	O55022	Membrane-associated progesterone receptor component 1	Pgrmc1	sp|O55022|PGRC1_MOUSE Membrane-associated progesterone receptor component 1 OS=Mus musculus OX=10090 GN=Pgrmc1 PE=1 SV=4	8	7	0.0735026	1.16908	31739016	33209006	36608012	37525984	41825976	25186000	29358012	35370988	32294008	32833998		56.9	56.9	52.3	21.694	0	32.163	505930000	70	0.317932	0.225376
P14733	P14733	Lamin-B1	Lmnb1	sp|P14733|LMNB1_MOUSE Lamin-B1 OS=Mus musculus OX=10090 GN=Lmnb1 PE=1 SV=3	50	44	0.0736265	1.1404	1739999488	1445799296	1381200384	1474899712	1432799104	1393999744	1512099584	1250399360	1278999808	1129300736		73.6	73.6	66.7	66.785	0	323.31	20255000000	510	0.318108	0.189542
Q9D0L8	Q9D0L8	mRNA cap guanine-N7 methyltransferase	Rnmt	sp|Q9D0L8|MCES_MOUSE mRNA cap guanine-N7 methyltransferase OS=Mus musculus OX=10090 GN=Rnmt PE=1 SV=1	14	14	0.0736449	1.03913	59905988	62627020	59460960	60206992	60515984	59211972	60703972	58787020	57672020	55049996		41.5	41.5	41.5	53.291	0	98.842	884800000	97	0.317879	0.0553768
P49722	P49722	Proteasome subunit alpha type-2	Psma2	sp|P49722|PSA2_MOUSE Proteasome subunit alpha type-2 OS=Mus musculus OX=10090 GN=Psma2 PE=1 SV=3	11	11	0.0739626	0.748799	118290000	86293992	59573008	79984952	87638952	142249936	129569936	88068008	97315944	114630000		63.7	63.7	63.7	25.926	0	115.86	1409700000	90	0.318927	-0.417349
Q8R550	Q8R550	SH3 domain-containing kinase-binding protein 1	Sh3kbp1	sp|Q8R550|SH3K1_MOUSE SH3 domain-containing kinase-binding protein 1 OS=Mus musculus OX=10090 GN=Sh3kbp1 PE=1 SV=1	18	18	0.0743397	0.640721	78493008	36699020	35174988	40582996	40584016	103099968	98372008	55007000	58945004	46997980		30.9	30.9	30.9	78.169	0	105.41	818060000	100	0.320307	-0.642232
Q9CW46	Q9CW46	Ribonucleoprotein PTB-binding 1	Raver1	sp|Q9CW46|RAVR1_MOUSE Ribonucleoprotein PTB-binding 1 OS=Mus musculus OX=10090 GN=Raver1 PE=1 SV=2	23	23	0.0743978	1.10873	137689952	153359952	179469888	150129920	150990032	129640024	135050032	151969936	138270048	139369936		54.4	54.4	54.4	79.381	0	323.31	2233600000	174	0.320261	0.148911
P49615	P49615	Cyclin-dependent-like kinase 5	Cdk5	sp|P49615|CDK5_MOUSE Cyclin-dependent-like kinase 5 OS=Mus musculus OX=10090 GN=Cdk5 PE=1 SV=1	6	5	0.0744026	0.812532	7055303	6155098	8779296	8783801	8637595	8.3761e+06	8409895	12160007	10389002	9177897		25.7	22.9	22.9	33.288	0	17.211	126560000	29	0.319988	-0.299503
O88879	O88879	Apoptotic protease-activating factor 1	Apaf1	sp|O88879|APAF_MOUSE Apoptotic protease-activating factor 1 OS=Mus musculus OX=10090 GN=Apaf1 PE=1 SV=3	5	5	0.0744168	0.84902	9612802	7.4759e+06	6561697	8153598	9418305	9436902	9123794	11023997	9119802	9482700		4.6	4.6	4.6	141	0	8.0935	125000000	21	0.319747	-0.236129
Q6Y7W8	Q6Y7W8	PERQ amino acid-rich with GYF domain-containing protein 2	Gigyf2	sp|Q6Y7W8|GGYF2_MOUSE GRB10-interacting GYF protein 2 OS=Mus musculus OX=10090 GN=Gigyf2 PE=1 SV=2	20	20	0.0747718	1.12798	35497988	41628976	43248024	44168980	40972992	38628012	32166984	38832008	39704988	33061988		24.5	24.5	24.5	149.19	0	150.74	573580000	113	0.320708	0.17374
O88342	O88342	WD repeat-containing protein 1	Wdr1	sp|O88342|WDR1_MOUSE WD repeat-containing protein 1 OS=Mus musculus OX=10090 GN=Wdr1 PE=1 SV=3	23	23	0.0748027	0.746325	311080192	230800048	165540000	200339984	214199984	378119872	371199840	255099872	250180080	245900080		54.5	54.5	54.5	66.406	0	272.17	3727500000	209	0.320486	-0.422124
Q91WM2	Q91WM2	Cat eye syndrome critical region protein 5 homolog	Cecr5	sp|Q91WM2|HDHD5_MOUSE Haloacid dehalogenase-like hydrolase domain-containing 5 OS=Mus musculus OX=10090 GN=Hdhd5 PE=1 SV=1	3	3	0.0749317	0.681167	791189	882790	482302	891110	1.2667e+06	1.3088e+06	1.4525e+06	1.1116e+06	836710	1.4665e+06		14.6	14.6	14.6	46.306	0.00042909	3.5632	14254000	5	0.320776	-0.55392
P42932	P42932	T-complex protein 1 subunit theta	Cct8	sp|P42932|TCPQ_MOUSE T-complex protein 1 subunit theta OS=Mus musculus OX=10090 GN=Cct8 PE=1 SV=3	40	40	0.074976	1.04378	1348999552	1391100032	1265200768	1400400256	1303999616	1288899456	1316899840	1262600704	1295199232	1260799232		77	77	77	59.555	0	243.09	18820000000	386	0.320706	0.0618137
Q8VCX6	Q8VCX6	Kaptin	Kptn	sp|Q8VCX6|KPTN_MOUSE KICSTOR complex protein kaptin OS=Mus musculus OX=10090 GN=Kptn PE=2 SV=1	2	2	0.0750344	0.744796	1658899	1.4639e+06	1.445e+06	1.8804e+06	1.3653e+06	1.9794e+06	1.6152e+06	2376600	1.5987e+06	3.236e+06		6.7	6.7	6.7	47.544	0.00043668	3.9831	28809000	9	0.32066	-0.425083
Q8CI94;Q9ET01	Q8CI94	Glycogen phosphorylase, brain form	Pygb	sp|Q8CI94|PYGB_MOUSE Glycogen phosphorylase, brain form OS=Mus musculus OX=10090 GN=Pygb PE=1 SV=3	25	23	0.0751357	0.9156	76278968	95562992	92733000	95091016	87283040	94445024	100090032	96871032	98503056	96661992		33.8	33.8	31.4	96.729	0	126.58	1358900000	106	0.320789	-0.127211
P49443	P49443	Protein phosphatase 1A	Ppm1a	sp|P49443|PPM1A_MOUSE Protein phosphatase 1A OS=Mus musculus OX=10090 GN=Ppm1a PE=1 SV=1	4	3	0.0752113	1.18976	3337300	2.8749e+06	2.8984e+06	3444302	3.4763e+06	2144400	3158201	3.0584e+06	2.816e+06	2.3946e+06		14.1	14.1	11.5	42.432	0	6.89	42746000	4	0.320856	0.250665
F7BJB9	F7BJB9		Morc3	sp|F7BJB9|MORC3_MOUSE MORC family CW-type zinc finger protein 3 OS=Mus musculus OX=10090 GN=Morc3 PE=1 SV=1	16	16	0.0756726	1.19066	38231012	48075000	56479000	45497000	47252988	35649996	33462994	46721984	40771976	41039020		25.6	25.6	25.6	106.52	0	84.067	653350000	88	0.322525	0.251756
Q99N16	Q99N16	Leukotriene-B(4) omega-hydroxylase 2	Cyp4f3	sp|Q99N16|CP4F3_MOUSE Cytochrome P450 4F3 OS=Mus musculus OX=10090 GN=Cyp4f3 PE=1 SV=2	3	2	0.0757706	0.36142	3401799	252330	1.0007e+06	1.4503e+06	2.1186e+06	5.8236e+06	5.6653e+06	3.0437e+06	1901999	2.2408e+06		7.6	7.6	5.3	59.842	0	7.2957	36148000	10	0.322431	-1.46825
P20108	P20108	Thioredoxin-dependent peroxide reductase, mitochondrial	Prdx3	sp|P20108|PRDX3_MOUSE Thioredoxin-dependent peroxide reductase, mitochondrial OS=Mus musculus OX=10090 GN=Prdx3 PE=1 SV=1	8	8	0.0758895	0.872833	165629984	183299904	186420064	204569936	170490000	176060112	189799984	229819904	216949968	233870096		42.8	42.8	42.8	28.127	0	93.372	2910700000	75	0.322486	-0.196223
Q6ZWZ2	Q6ZWZ2	Ubiquitin-conjugating enzyme E2 R2	Ube2r2	sp|Q6ZWZ2|UB2R2_MOUSE Ubiquitin-conjugating enzyme E2 R2 OS=Mus musculus OX=10090 GN=Ube2r2 PE=1 SV=1	3	3	0.0759854	0.69248	3066502	2256599	1.1977e+06	1.8994e+06	1.8478e+06	3.2959e+06	3.4779e+06	2.8482e+06	2.7851e+06	2.009e+06		13	13	13	27.166	0.00043535	3.9067	33564000	10	0.322495	-0.530157
Q9D710	Q9D710	Thioredoxin-related transmembrane protein 2	Tmx2	sp|Q9D710|TMX2_MOUSE Thioredoxin-related transmembrane protein 2 OS=Mus musculus OX=10090 GN=Tmx2 PE=1 SV=1	4	4	0.0760232	0.764604	11910996	10075999	6192301	11303001	10350998	14025997	11043004	12295005	11456001	15250995		14.9	14.9	14.9	33.942	0	14.128	158960000	18	0.322379	-0.387215
Q8BH74	Q8BH74	Nuclear pore complex protein Nup107	Nup107	sp|Q8BH74|NU107_MOUSE Nuclear pore complex protein Nup107 OS=Mus musculus OX=10090 GN=Nup107 PE=1 SV=1	32	32	0.0761746	1.15807	128100016	154109936	165160064	151940000	154550048	117410008	112089960	155530032	130209952	137920064		48.4	48.4	48.4	106.72	0	202.91	2093600000	195	0.322675	0.211719
Q99ME2	Q99ME2	WD repeat-containing protein 6	Wdr6	sp|Q99ME2|WDR6_MOUSE WD repeat-containing protein 6 OS=Mus musculus OX=10090 GN=Wdr6 PE=1 SV=1	14	14	0.0763383	1.16067	24822014	31552002	30126986	34085020	32798984	23622996	24381986	31139994	26255012	26593000		23.6	23.6	23.6	121.9	0	88.568	424110000	86	0.323036	0.214956
Q61183;Q9WVP6;Q6PCL9	Q61183	Poly(A) polymerase alpha	Papola	sp|Q61183|PAPOA_MOUSE Poly(A) polymerase alpha OS=Mus musculus OX=10090 GN=Papola PE=1 SV=4	18	18	0.0767392	1.18954	40269004	33255006	28029010	30823986	35369024	32053002	31207008	28256006	26283004	23127992		34.8	34.8	34.8	82.308	0	73.251	445960000	63	0.324536	0.250409
P42230	P42230	Signal transducer and activator of transcription 5A	Stat5a	sp|P42230|STA5A_MOUSE Signal transducer and activator of transcription 5A OS=Mus musculus OX=10090 GN=Stat5a PE=1 SV=1	16	7	0.076799	0.858237	14647001	13391996	13863999	15561992	14126005	12613995	17271992	18524006	18235000	17445996		23	23	10.8	90.83	0	57.66	222640000	28	0.324521	-0.220552
Q9WTQ8	Q9WTQ8	Mitochondrial import inner membrane translocase subunit Tim23	Timm23	sp|Q9WTQ8|TIM23_MOUSE Mitochondrial import inner membrane translocase subunit Tim23 OS=Mus musculus OX=10090 GN=Timm23 PE=1 SV=1	6	6	0.0768411	1.11962	21171986	21319000	24063988	21808014	23527994	21018012	17097010	22464008	21048990	18642992		51.2	51.2	51.2	21.978	0	80.286	312640000	51	0.324407	0.163008
Q8K009	Q8K009	Mitochondrial 10-formyltetrahydrofolate dehydrogenase	Aldh1l2	sp|Q8K009|AL1L2_MOUSE Mitochondrial 10-formyltetrahydrofolate dehydrogenase OS=Mus musculus OX=10090 GN=Aldh1l2 PE=1 SV=2	2	2	0.0768592	0.42197	1.05129e+06	362166	1448999	807240	776930	519605	1638062	3873802	3.2595e+06	2.4065e+06		3.5	3.5	3.5	101.59	0.006135	2.2093	27748000	2	0.324166	-1.24479
P54116	P54116	Erythrocyte band 7 integral membrane protein	Stom	sp|P54116|STOM_MOUSE Stomatin OS=Mus musculus OX=10090 GN=Stom PE=1 SV=3	4	4	0.0770413	2.32559	4.0579e+06	2.888e+06	7.1243e+06	8.091e+06	6.8984e+06	6161302	3.5928e+06	1.43965e+06	2.8618e+06	751152		18.7	18.7	18.7	31.375	0	16.232	66772000	3	0.324602	1.21759
Q9D8S9	Q9D8S9	BolA-like protein 1	Bola1	sp|Q9D8S9|BOLA1_MOUSE BolA-like protein 1 OS=Mus musculus OX=10090 GN=Bola1 PE=1 SV=1	5	5	0.0771159	1.07445	20955000	22563006	22975004	24780012	23279998	20912988	21875990	19649006	21739990	22392992		51.1	51.1	51.1	14.379	0	19.687	312910000	29	0.324583	0.103597
Q9R1C0	Q9R1C0	Transcription initiation factor TFIID subunit 7	Taf7	sp|Q9R1C0|TAF7_MOUSE Transcription initiation factor TFIID subunit 7 OS=Mus musculus OX=10090 GN=Taf7 PE=1 SV=1	2	2	0.0771638	1.26115	2.2851e+06	2.4476e+06	2.2801e+06	1.8677e+06	1.912e+06	1.5192e+06	1.4255e+06	1.4928e+06	1.7828e+06	2476701		7	7	7	39.125	0.00023381	5.5228	26881000	11	0.32453	0.33474
Q9D7A6	Q9D7A6	Signal recognition particle 19 kDa protein	Srp19	sp|Q9D7A6|SRP19_MOUSE Signal recognition particle 19 kDa protein OS=Mus musculus OX=10090 GN=Srp19 PE=1 SV=1	3	3	0.0774049	0.684626	9781901	4.1608e+06	7.8675e+06	3.9735e+06	5175499	9676403	9258698	6997301	7954595	8779795		35.4	35.4	35.4	16.191	0	18.843	112050000	21	0.325107	-0.546613
Q9D2R6	Q9D2R6	Cytochrome c oxidase assembly factor 3 homolog, mitochondrial	Coa3	sp|Q9D2R6|COA3_MOUSE Cytochrome c oxidase assembly factor 3 homolog, mitochondrial OS=Mus musculus OX=10090 GN=Coa3 PE=1 SV=1	1	1	0.0774529	1.93592	1.498e+06	1.97978e+06	3.5861e+06	1.13436e+06	2.7625e+06	871756	1.7131e+06	915964	472755	1.89529e+06		11.1	11.1	11.1	11.987	0.00043678	3.9858	16992000	2	0.32493	0.953019
Q810D6	Q810D6	Glutamate-rich WD repeat-containing protein 1	Grwd1	sp|Q810D6|GRWD1_MOUSE Glutamate-rich WD repeat-containing protein 1 OS=Mus musculus OX=10090 GN=Grwd1 PE=1 SV=2	9	9	0.0775833	0.92816	34520016	35614004	35397980	35506016	36176012	36955996	34658988	39890984	37135004	42768016		40.1	40.1	40.1	49.223	0	201.43	545770000	102	0.325236	-0.107554
P32233	P32233	Developmentally-regulated GTP-binding protein 1	Drg1	sp|P32233|DRG1_MOUSE Developmentally-regulated GTP-binding protein 1 OS=Mus musculus OX=10090 GN=Drg1 PE=1 SV=1	15	15	0.0775971	1.0855	66837036	65556960	55774000	65559996	65441964	62848980	60485988	56254020	58614964	55501032		50.1	50.1	50.1	40.512	0	107.52	882050000	98	0.324992	0.118358
Q9D0R9	Q9D0R9	WD repeat-containing protein 89	Wdr89	sp|Q9D0R9|WDR89_MOUSE WD repeat-containing protein 89 OS=Mus musculus OX=10090 GN=Wdr89 PE=2 SV=1	2	2	0.0776053	0.832691	2.4978e+06	2.5242e+06	1.891e+06	2.7241e+06	2.9693e+06	3404602	2.5631e+06	3216299	2.8386e+06	3023700		5.4	5.4	5.4	42.469	0.002462	2.7897	40442000	9	0.324751	-0.264148
Q99JT1	Q99JT1	Glutamyl-tRNA(Gln) amidotransferase subunit B, mitochondrial	Gatb	sp|Q99JT1|GATB_MOUSE Glutamyl-tRNA(Gln) amidotransferase subunit B, mitochondrial OS=Mus musculus OX=10090 GN=Gatb PE=1 SV=1	5	5	0.0779047	0.752271	2.5775e+06	3347698	3.9286e+06	3.3774e+06	3.3652e+06	3.0533e+06	4.2245e+06	5793200	3748701	5.709e+06		16.2	16.2	16.2	62.118	0	18.801	58462000	24	0.325737	-0.410676
O88842;P52734	O88842	FYVE, RhoGEF and PH domain-containing protein 3	Fgd3	sp|O88842|FGD3_MOUSE FYVE, RhoGEF and PH domain-containing protein 3 OS=Mus musculus OX=10090 GN=Fgd3 PE=1 SV=1	12	11	0.078132	0.837278	11301999	12618999	14700991	12528999	15052006	12324999	16564992	18395004	17155994	14914000		25.1	24.3	24.3	80.623	0	43.769	217940000	45	0.326336	-0.256221
Q9JJZ6	Q9JJZ6	Krueppel-like factor 13	Klf13	sp|Q9JJZ6|KLF13_MOUSE Krueppel-like factor 13 OS=Mus musculus OX=10090 GN=Klf13 PE=1 SV=2	2	2	0.0781805	1.31337	11367996	8670500	10922995	6394797	6520904	6.4191e+06	7478701	6.8663e+06	6.5904e+06	5288499		12.5	12.5	12.5	31.136	0	28.08	113070000	12	0.326281	0.393275
Q0VEE6	Q0VEE6	Zinc finger protein 800	Znf800	sp|Q0VEE6|ZN800_MOUSE Zinc finger protein 800 OS=Mus musculus OX=10090 GN=Znf800 PE=1 SV=1	3	3	0.0785604	0.652385	2.237e+06	3.3977e+06	1.12491e+06	3.2349e+06	2.1999e+06	2.8573e+06	3.0142e+06	4240302	3.9574e+06	3.5627e+06		9.5	9.5	9.5	74.812	0	11.81	39073000	12	0.32746	-0.616205
Q9D0M1	Q9D0M1	Phosphoribosyl pyrophosphate synthase-associated protein 1	Prpsap1	sp|Q9D0M1|KPRA_MOUSE Phosphoribosyl pyrophosphate synthase-associated protein 1 OS=Mus musculus OX=10090 GN=Prpsap1 PE=1 SV=1	10	10	0.0786618	0.91776	36354992	35010008	32103978	33976008	36891996	40823000	41496000	36348984	34775984	36736008		43.3	43.3	43.3	39.431	0	46.194	529560000	73	0.32762	-0.123812
Q8K1Z0	Q8K1Z0	Ubiquinone biosynthesis protein COQ9, mitochondrial	Coq9	sp|Q8K1Z0|COQ9_MOUSE Ubiquinone biosynthesis protein COQ9, mitochondrial OS=Mus musculus OX=10090 GN=Coq9 PE=1 SV=1	4	4	0.078805	0.658148	2.7477e+06	4924899	5772397	5.4287e+06	6.6067e+06	7.7472e+06	4.2807e+06	9386495	8231495	8854094		18.8	18.8	18.8	35.082	0	15.8	96738000	21	0.327851	-0.603516
P15702	P15702	Leukosialin	Spn	sp|P15702|LEUK_MOUSE Leukosialin OS=Mus musculus OX=10090 GN=Spn PE=1 SV=1	4	4	0.0790315	1.44306	13314002	8.252e+06	6752002	10180994	9748206	9459798	9020204	5.3373e+06	5.213e+06	4955400		20.5	20.5	20.5	40.038	0	12.601	114140000	19	0.328267	0.529136
Q9JI78	Q9JI78	Peptide-N(4)-(N-acetyl-beta-glucosaminyl)asparagine amidase	Ngly1	sp|Q9JI78|NGLY1_MOUSE Peptide-N(4)-(N-acetyl-beta-glucosaminyl)asparagine amidase OS=Mus musculus OX=10090 GN=Ngly1 PE=1 SV=2	4	4	0.0790407	0.735548	1823300	1.1934e+06	1.4036e+06	2.0829e+06	1.4901e+06	2.8051e+06	2.3654e+06	1.3939e+06	2.0695e+06	2.3002e+06		8.8	8.8	8.8	74.274	0	17.246	26657000	10	0.328	-0.443108
P03893	P03893	NADH-ubiquinone oxidoreductase chain 2	Mtnd2	sp|P03893|NU2M_MOUSE NADH-ubiquinone oxidoreductase chain 2 OS=Mus musculus OX=10090 GN=Mtnd2 PE=1 SV=2	2	2	0.0791651	0.855616	3.836e+06	4193500	4.2303e+06	5.2495e+06	5275001	4874902	5.07e+06	6104303	5.5541e+06	4.904e+06		7.5	7.5	7.5	38.752	0	25.888	70928000	21	0.328167	-0.224965
P19973	P19973	Lymphocyte-specific protein 1	Lsp1	sp|P19973|LSP1_MOUSE Lymphocyte-specific protein 1 OS=Mus musculus OX=10090 GN=Lsp1 PE=1 SV=2	16	16	0.079375	0.785762	274600096	213009952	163409920	193540080	221109856	305209888	339939776	234229968	263210112	213479920		71.2	71.2	71.2	36.713	0	323.31	3443100000	158	0.328567	-0.347836
Q62084	Q62084	Protein phosphatase 1 regulatory subunit 14B	Ppp1r14b	sp|Q62084|PP14B_MOUSE Protein phosphatase 1 regulatory subunit 14B OS=Mus musculus OX=10090 GN=Ppp1r14b PE=1 SV=2	1	1	0.0796627	0.774469	4.5696e+06	3.6642e+06	2567300	3.1231e+06	4.2313e+06	5.8165e+06	4.9545e+06	4.1233e+06	4488100	3.823e+06		17	17	17	15.957	0.00045558	4.8521	58098000	15	0.329502	-0.368721
Q7TMV3	Q7TMV3	FAST kinase domain-containing protein 5	Fastkd5	sp|Q7TMV3|FAKD5_MOUSE FAST kinase domain-containing protein 5, mitochondrial OS=Mus musculus OX=10090 GN=Fastkd5 PE=2 SV=1	6	6	0.079699	0.829281	8201199	7.5207e+06	9098005	11177993	10621995	10816995	13606008	9775295	10495995	11250002		13	13	13	86.599	0	9.7617	153280000	17	0.32942	-0.270067
Q9DBP5	Q9DBP5	UMP-CMP kinase	Cmpk1	sp|Q9DBP5|KCY_MOUSE UMP-CMP kinase OS=Mus musculus OX=10090 GN=Cmpk1 PE=1 SV=1	10	10	0.07991	0.817025	106050016	87404984	86652048	89818024	98069056	139909936	145469968	92411976	98987000	104379992		58.2	58.2	58.2	22.165	0	46.619	1500700000	104	0.330039	-0.291549
Q9CQ36	Q9CQ36	DNA polymerase epsilon subunit 4	Pole4	sp|Q9CQ36|DPOE4_MOUSE DNA polymerase epsilon subunit 4 OS=Mus musculus OX=10090 GN=Pole4 PE=1 SV=1	2	2	0.0800347	2.56029	3.3445e+06	900917	3.2017e+06	932150	6.407e+06	1513712	1.28492e+06	780084	1.03108e+06	334764		31.4	31.4	31.4	12.24	0	17.071	25423000	2	0.330236	1.35631
Q9CRC8	Q9CRC8	Leucine-rich repeat-containing protein 40	Lrrc40	sp|Q9CRC8|LRC40_MOUSE Leucine-rich repeat-containing protein 40 OS=Mus musculus OX=10090 GN=Lrrc40 PE=1 SV=2	12	12	0.0801916	1.08478	36552012	33662984	39739020	33793008	35427008	34531016	31360990	35438016	32966008	30803006		27.7	27.7	27.7	68.075	0	64.637	518850000	51	0.3305	0.117406
P84078;P61205	P84078;P61205	ADP-ribosylation factor 1;ADP-ribosylation factor 3	Arf1;Arf3	sp|P84078|ARF1_MOUSE ADP-ribosylation factor 1 OS=Mus musculus OX=10090 GN=Arf1 PE=1 SV=2;sp|P61205|ARF3_MOUSE ADP-ribosylation factor 3 OS=Mus musculus OX=10090 GN=Arf3 PE=2 SV=2	12	3	0.0803118	0.536396	3854802	3.293e+06	1.236e+06	2.7291e+06	4881300	9062100	5717197	5.2189e+06	2.6212e+06	6.6412e+06		63	63	15.5	20.697	0	97.647	61380000	14	0.330634	-0.898629
Q99KE1	Q99KE1	NAD-dependent malic enzyme, mitochondrial	Me2	sp|Q99KE1|MAOM_MOUSE NAD-dependent malic enzyme, mitochondrial OS=Mus musculus OX=10090 GN=Me2 PE=1 SV=1	23	23	0.080444	0.895135	89355992	82516952	106939968	85518056	83986944	90834024	106329952	101500016	104699952	96010024		52.8	52.8	52.8	65.798	0	176.99	1385800000	166	0.330797	-0.159822
Q9Z103	Q9Z103	Activity-dependent neuroprotector homeobox protein	Adnp	sp|Q9Z103|ADNP_MOUSE Activity-dependent neuroprotector homeobox protein OS=Mus musculus OX=10090 GN=Adnp PE=1 SV=2	14	14	0.0804603	1.20306	17750004	20945002	27260988	22621010	21260988	15850008	15777002	18021004	21389014	20065994		19	19	19	124.31	0	47.173	306650000	64	0.330515	0.266705
O35250	O35250	Exocyst complex component 7	Exoc7	sp|O35250|EXOC7_MOUSE Exocyst complex component 7 OS=Mus musculus OX=10090 GN=Exoc7 PE=1 SV=2	7	7	0.0808376	1.20793	9534896	9087294	10582005	9829206	10723006	6784098	7.3771e+06	11358006	8587302	7698502		12.1	12.1	12.1	79.959	0	14.549	137610000	19	0.331776	0.272538
Q9CQ62	Q9CQ62	2,4-dienoyl-CoA reductase, mitochondrial	Decr1	sp|Q9CQ62|DECR_MOUSE 2,4-dienoyl-CoA reductase, mitochondrial OS=Mus musculus OX=10090 GN=Decr1 PE=1 SV=1	8	8	0.0810211	0.823254	11579999	13716996	17019004	14076005	14758009	15114002	15619004	21103994	20061008	14858992		29.9	29.9	29.9	36.213	0	53.78	233600000	33	0.33211	-0.28059
P60904	P60904	DnaJ homolog subfamily C member 5	Dnajc5	sp|P60904|DNJC5_MOUSE DnaJ homolog subfamily C member 5 OS=Mus musculus OX=10090 GN=Dnajc5 PE=1 SV=1	4	4	0.0810474	0.720534	18368004	9832494	7.5851e+06	12481995	9828803	15952999	18597008	16771007	13885994	12525007		37.4	37.4	37.4	22.101	0	24.24	180540000	36	0.331923	-0.472862
Q9DAU1	Q9DAU1	Protein canopy homolog 3	Cnpy3	sp|Q9DAU1|CNPY3_MOUSE Protein canopy homolog 3 OS=Mus musculus OX=10090 GN=Cnpy3 PE=1 SV=1	4	4	0.0810572	1.32026	13158992	14159998	11676003	14504997	10648006	7.3297e+06	9201904	13198002	12671996	7425902		14.5	14.5	14.5	30.537	0	43.816	169930000	22	0.331663	0.400824
Q9EPL8	Q9EPL8	Importin-7	Ipo7	sp|Q9EPL8|IPO7_MOUSE Importin-7 OS=Mus musculus OX=10090 GN=Ipo7 PE=1 SV=2	23	23	0.0812059	1.07561	188409936	190150096	190779872	182579888	171739888	182849952	185759968	165349936	158039936	167710064		27.6	27.6	27.6	119.49	0	190.82	2614900000	224	0.331905	0.105159
O88396	O88396	GrpE protein homolog 2, mitochondrial	Grpel2	sp|O88396|GRPE2_MOUSE GrpE protein homolog 2, mitochondrial OS=Mus musculus OX=10090 GN=Grpel2 PE=2 SV=2	2	2	0.0812077	1.53358	2.284e+06	2.0681e+06	2889799	2.6104e+06	2.4218e+06	1.5557e+06	1.4872e+06	2.7071e+06	2.0677e+06	785524		9.8	9.8	9.8	25.029	0.00045157	4.6233	31540000	9	0.33162	0.616905
Q9Z108	Q9Z108	Double-stranded RNA-binding protein Staufen homolog 1	Stau1	sp|Q9Z108|STAU1_MOUSE Double-stranded RNA-binding protein Staufen homolog 1 OS=Mus musculus OX=10090 GN=Stau1 PE=1 SV=1	2	2	0.0812679	1.19186	3077602	2496300	2.4313e+06	3.4157e+06	2877101	1.905e+06	2581701	2.6547e+06	2301200	2540300		5.7	5.7	5.7	53.924	0.0076366	2.0862	38400000	2	0.331532	0.253216
Q9QX11;P63034;O08967	Q9QX11	Cytohesin-1	Cyth1	sp|Q9QX11|CYH1_MOUSE Cytohesin-1 OS=Mus musculus OX=10090 GN=Cyth1 PE=1 SV=2	9	8	0.0813491	0.829316	15077998	19426994	20234010	20748988	18266994	18747990	19111008	27587004	24420990	23723994		23.6	23.6	21.9	46.273	0	26.12	307260000	35	0.331555	-0.270005
O35492	O35492	Dual specificity protein kinase CLK3	Clk3	sp|O35492|CLK3_MOUSE Dual specificity protein kinase CLK3 OS=Mus musculus OX=10090 GN=Clk3 PE=1 SV=2	8	8	0.0815784	1.13083	12683008	14105998	15668993	16806010	16544003	15017996	13035999	13412000	12581002	12758992		16.3	16.3	16.3	73.797	0	30.249	215820000	36	0.332051	0.177385
Q8R180	Q8R180	ERO1-like protein alpha	Ero1l	sp|Q8R180|ERO1A_MOUSE ERO1-like protein alpha OS=Mus musculus OX=10090 GN=Ero1a PE=1 SV=2	13	12	0.0815969	0.807873	32471980	38553980	38139988	40302984	36858020	37189000	34921992	53610988	52826988	56038976		39.4	39.4	37.1	54.084	0	76.373	633550000	82	0.33184	-0.3078
Q61191	Q61191	Host cell factor 1;HCF N-terminal chain 1;HCF N-terminal chain 2;HCF N-terminal chain 3;HCF N-terminal chain 4;HCF N-terminal chain 5;HCF N-terminal chain 6;HCF C-terminal chain 1;HCF C-terminal chain 2;HCF C-terminal chain 3;HCF C-terminal chain 4;HCF C-terminal chain 5;HCF C-terminal chain 6	Hcfc1	sp|Q61191|HCFC1_MOUSE Host cell factor 1 OS=Mus musculus OX=10090 GN=Hcfc1 PE=1 SV=2	40	39	0.0818802	1.13703	228719920	213000096	182479968	191180064	196310112	186280128	206270016	176770080	170160112	151900032		31.7	31.7	31.2	210.43	0	195.98	2729200000	257	0.332524	0.185269
Q8R3N6	Q8R3N6	THO complex subunit 1	Thoc1	sp|Q8R3N6|THOC1_MOUSE THO complex subunit 1 OS=Mus musculus OX=10090 GN=Thoc1 PE=1 SV=1	16	16	0.0821443	1.11411	47654000	41637012	38106976	45135020	40845028	37013988	41224020	41051992	38581004	33603000		32.9	32.9	32.9	75.435	0	37.918	587320000	64	0.333353	0.155888
Q9CQ54	Q9CQ54	NADH dehydrogenase [ubiquinone] 1 subunit C2	Ndufc2	sp|Q9CQ54|NDUC2_MOUSE NADH dehydrogenase [ubiquinone] 1 subunit C2 OS=Mus musculus OX=10090 GN=Ndufc2 PE=1 SV=1	5	5	0.0822004	1.28178	36479980	24099008	26103004	27433012	41017976	19797008	28256006	21377988	27753012	22487008		40	40	40	14.164	0	9.6373	403700000	19	0.33329	0.358152
Q99LM2	Q99LM2	CDK5 regulatory subunit-associated protein 3	Cdk5rap3	sp|Q99LM2|CK5P3_MOUSE CDK5 regulatory subunit-associated protein 3 OS=Mus musculus OX=10090 GN=Cdk5rap3 PE=1 SV=1	9	9	0.0822278	0.853742	12236998	11837996	15192996	14105998	17337010	15355006	14815993	17731006	16472003	17860004		19.1	19.1	19.1	56.99	0	24.761	231280000	39	0.333129	-0.228128
O08856	O08856	RNA polymerase II elongation factor ELL	Ell	sp|O08856|ELL_MOUSE RNA polymerase II elongation factor ELL OS=Mus musculus OX=10090 GN=Ell PE=2 SV=2	1	1	0.0827032	1.26513	1.2416e+06	853010	1.1129e+06	1.1217e+06	1.1416e+06	1.0123e+06	900730	603348	1.0552e+06	802220		4	4	4	67.146	0	15.031	13687000	5	0.334651	0.33929
Q689Z5;Q7TNB8	Q689Z5	Protein strawberry notch homolog 1	Sbno1	sp|Q689Z5|SBNO1_MOUSE Protein strawberry notch homolog 1 OS=Mus musculus OX=10090 GN=Sbno1 PE=1 SV=2	21	21	0.082787	1.14137	28416984	31720012	25966014	28209982	30413000	30200002	27249998	24944986	22731996	22215006		23.5	23.5	23.5	153.74	0	66.746	392800000	72	0.334562	0.19077
P13439	P13439	Uridine 5-monophosphate synthase;Orotate phosphoribosyltransferase;Orotidine 5-phosphate decarboxylase	Umps	sp|P13439|UMPS_MOUSE Uridine 5-monophosphate synthase OS=Mus musculus OX=10090 GN=Umps PE=1 SV=3	23	23	0.0828631	1.22563	296840160	368839968	461079808	371060000	377250048	245900080	259020000	349580192	340349920	337170080		62.6	62.6	62.6	52.292	0	323.31	5250400000	170	0.33465	0.293523
Q9QXK7	Q9QXK7	Cleavage and polyadenylation specificity factor subunit 3	Cpsf3	sp|Q9QXK7|CPSF3_MOUSE Cleavage and polyadenylation specificity factor subunit 3 OS=Mus musculus OX=10090 GN=Cpsf3 PE=1 SV=2	18	18	0.0828795	1.13848	74872976	88319040	100090032	88708960	80963976	70814960	70845024	88280048	78943016	71086992		38	38	38	77.504	0	126.94	1225900000	95	0.334416	0.18711
Q9CXL3	Q9CXL3	Uncharacterized protein C7orf50 homolog		sp|Q9CXL3|CG050_MOUSE Uncharacterized protein C7orf50 homolog OS=Mus musculus OX=10090 PE=1 SV=3	3	3	0.083037	0.791305	7.6528e+06	7.3389e+06	5818799	6917297	8591799	7.5332e+06	7.2214e+06	12312996	10349000	9030705		33.8	33.8	33.8	22.168	0	35.999	119860000	8	0.334631	-0.337694
Q99K85	Q99K85	Phosphoserine aminotransferase	Psat1	sp|Q99K85|SERC_MOUSE Phosphoserine aminotransferase OS=Mus musculus OX=10090 GN=Psat1 PE=1 SV=1	18	18	0.0830992	1.14369	407350112	529019776	430989888	528200000	475709696	429809728	350490016	416030048	423480032	449359744		58.9	58.9	58.9	40.472	0	100.18	6407800000	167	0.334477	0.193697
Q80YW0	Q80YW0	Cytohesin-4	Cyth4	sp|Q80YW0|CYH4_MOUSE Cytohesin-4 OS=Mus musculus OX=10090 GN=Cyth4 PE=1 SV=1	7	6	0.0831019	0.872154	7.5907e+06	6429996	7434399	8301099	6448896	7809502	7.0403e+06	8956901	9126497	8564795		24.4	22.6	22.6	45.284	0	32.342	115930000	35	0.334182	-0.197345
CON__P35908v2;CON__P35908;CON__Q9R0H5;CON__Q6NXH9;CON__P19013;Q6IFZ9;Q9R0H5;Q6NXH9	CON__P35908v2;CON__P35908			;	8	4	0.0834199	0.422484	893975	1.00193e+06	929069	824393	2.37305e+06	5151102	6748504	994522	3.1237e+06	1.11997e+06	+	17.2	14.1	10.5	65.432	0	19.772	21175000	6	0.334941	-1.24303
Q3UX61	Q3UX61	N-alpha-acetyltransferase 11	Naa11	sp|Q3UX61|NAA11_MOUSE N-alpha-acetyltransferase 11 OS=Mus musculus OX=10090 GN=Naa11 PE=1 SV=1	4	1	0.0837232	0.883427	1.688e+06	1905301	1.7946e+06	1908899	2.0687e+06	1.8161e+06	2.225e+06	2.0321e+06	2.0651e+06	2.4979e+06		27.1	9.2	9.2	24.67	0.00045809	5.0013	29229000	8	0.335489	-0.178817
Q60936	Q60936	Atypical kinase ADCK3, mitochondrial	Adck3	sp|Q60936|COQ8A_MOUSE Atypical kinase COQ8A, mitochondrial OS=Mus musculus OX=10090 GN=Coq8a PE=1 SV=2	4	4	0.0838396	0.751478	1.9149e+06	2.6441e+06	3.391e+06	1.8295e+06	2.1189e+06	2402600	3.5225e+06	3345101	3.7731e+06	2599999		7.9	7.9	7.9	71.742	0	9.3084	42510000	14	0.335658	-0.412197
Q8CG72	Q8CG72	Poly(ADP-ribose) glycohydrolase ARH3	Adprhl2	sp|Q8CG72|ADPRS_MOUSE ADP-ribose glycohydrolase ARH3 OS=Mus musculus OX=10090 GN=Adprs PE=1 SV=1	6	6	0.0838839	0.787715	11168997	9294399	6.264e+06	7608499	9973603	12380002	13310007	9700804	10136003	10041994		23	23	23	39.414	0	30.414	137920000	28	0.33549	-0.344255
O88512	O88512	AP-1 complex subunit gamma-like 2	Ap1g2	sp|O88512|AP1G2_MOUSE AP-1 complex subunit gamma-like 2 OS=Mus musculus OX=10090 GN=Ap1g2 PE=1 SV=2	11	11	0.0839261	0.93057	21102990	22508988	20892014	22287992	23183984	23067010	24773986	25679992	23273996	21514992		23.4	23.4	23.4	87.862	0	67.738	331650000	69	0.335386	-0.103814
Q9CSH3	Q9CSH3	Exosome complex exonuclease RRP44	Dis3	sp|Q9CSH3|RRP44_MOUSE Exosome complex exonuclease RRP44 OS=Mus musculus OX=10090 GN=Dis3 PE=1 SV=4	28	28	0.0840527	1.1074	102749992	127859920	126919976	129779952	124139936	103369936	102870008	119209992	113400008	112210056		39.1	39.1	39.1	108.84	0	246.33	1742500000	189	0.335677	0.147178
Q920Q6	Q920Q6	RNA-binding protein Musashi homolog 2	Msi2	sp|Q920Q6|MSI2H_MOUSE RNA-binding protein Musashi homolog 2 OS=Mus musculus OX=10090 GN=Msi2 PE=1 SV=1	5	5	0.0841862	0.904203	9988594	12647995	12291007	11284993	10417004	13135006	12462999	12063005	11672993	13102001		20.8	20.8	20.8	36.938	0	24.764	177250000	34	0.335774	-0.145282
Q3TCH7	Q3TCH7	Cullin-4A	Cul4a	sp|Q3TCH7|CUL4A_MOUSE Cullin-4A OS=Mus musculus OX=10090 GN=Cul4a PE=1 SV=1	10	5	0.0843652	1.46183	16183999	6340498	5.8368e+06	7.166e+06	8853497	5759400	6893998	4.7095e+06	5640498	5396898		14.5	7.2	7.2	87.752	0.00023283	5.3766	104580000	9	0.336132	0.54778
Q9CY58	Q9CY58	Plasminogen activator inhibitor 1 RNA-binding protein	Serbp1	sp|Q9CY58|PAIRB_MOUSE Plasminogen activator inhibitor 1 RNA-binding protein OS=Mus musculus OX=10090 GN=Serbp1 PE=1 SV=2	23	23	0.0844835	1.15621	682510208	636679744	520870112	596220160	598780352	609030080	578299904	442019808	480399904	522900000		55.3	55.3	55.3	44.714	0	151.22	8190400000	273	0.336401	0.2094
Q922Y1	Q922Y1	UBX domain-containing protein 1	Ubxn1	sp|Q922Y1|UBXN1_MOUSE UBX domain-containing protein 1 OS=Mus musculus OX=10090 GN=Ubxn1 PE=1 SV=1	11	11	0.0849519	1.10693	69084040	81368952	82634968	84974048	76221008	65796960	65578024	76685048	77629008	70480024		54.5	54.5	54.5	33.572	0	155.19	1210500000	90	0.33803	0.146561
Q8BH57	Q8BH57	WD repeat-containing protein 48	Wdr48	sp|Q8BH57|WDR48_MOUSE WD repeat-containing protein 48 OS=Mus musculus OX=10090 GN=Wdr48 PE=1 SV=1	7	7	0.0849706	1.34158	5456799	6.9162e+06	7857504	6956899	9677798	8.1235e+06	4603599	5.7446e+06	4.1044e+06	5210203		19.7	19.7	19.7	76.006	0	52.054	96038000	21	0.337786	0.423929
Q06180	Q06180	Tyrosine-protein phosphatase non-receptor type 2	Ptpn2	sp|Q06180|PTN2_MOUSE Tyrosine-protein phosphatase non-receptor type 2 OS=Mus musculus OX=10090 GN=Ptpn2 PE=1 SV=2	11	11	0.0849709	1.15534	27789984	31362980	36862016	36231008	32321986	25242002	25714986	33815980	29013984	28699016		34	34	34	47.36	0	33.498	463620000	42	0.337484	0.208323
Q9D0F4;Q5SZT7	Q9D0F4	NF-kappa-B-activating protein	Nkap	sp|Q9D0F4|NKAP_MOUSE NF-kappa-B-activating protein OS=Mus musculus OX=10090 GN=Nkap PE=2 SV=1	3	3	0.0850342	1.32535	5.2469e+06	9510296	8.26901e+06	9465903	8508602	4.5109e+06	5.5941e+06	7.8891e+06	6559598	6.2232e+06		13.7	13.7	13.7	47.227	0	20.488	106580000	19	0.337465	0.406377
Q6NSQ7	Q6NSQ7	Protein LTV1 homolog	Ltv1	sp|Q6NSQ7|LTV1_MOUSE Protein LTV1 homolog OS=Mus musculus OX=10090 GN=Ltv1 PE=1 SV=2	4	4	0.0851856	1.19971	7.2318e+06	5576803	8.0242e+06	8837604	8021603	7237499	5463801	6365199	5.75e+06	6377902		16.6	16.6	16.6	54.022	0	9.1702	102240000	7	0.33751	0.26269
Q9DCT2	Q9DCT2	NADH dehydrogenase [ubiquinone] iron-sulfur protein 3, mitochondrial	Ndufs3	sp|Q9DCT2|NDUS3_MOUSE NADH dehydrogenase [ubiquinone] iron-sulfur protein 3, mitochondrial OS=Mus musculus OX=10090 GN=Ndufs3 PE=1 SV=2	10	10	0.0854526	0.848579	56221008	59167992	62424000	66564992	60924992	58735980	63235036	92659952	74610032	74535992		38.8	38.8	38.8	30.149	0	36.148	981180000	86	0.338416	-0.236879
Q91W34	Q91W34	RUS1 family protein C16orf58 homolog		sp|Q91W34|RUSF1_MOUSE RUS family member 1 OS=Mus musculus OX=10090 GN=Rusf1 PE=1 SV=1	2	2	0.0854967	0.828476	975860	887230	708190	1139100	1.175e+06	1.1751e+06	1.2238e+06	1.0447e+06	1.1709e+06	1.1953e+06		4.7	4.7	4.7	50.469	0.008572	2.0147	15475000	2	0.338347	-0.271469
Q9WVM3	Q9WVM3	Anaphase-promoting complex subunit 7	Anapc7	sp|Q9WVM3|APC7_MOUSE Anaphase-promoting complex subunit 7 OS=Mus musculus OX=10090 GN=Anapc7 PE=1 SV=3	10	10	0.0857976	1.08096	18715004	17642990	16306010	15992995	15633010	15953990	16624997	14894001	15538000	14858992		25	25	25	63.02	0	52.365	241800000	51	0.339211	0.112318
Q75N62	Q75N62	GTPase IMAP family member 8	Gimap8	sp|Q75N62|GIMA8_MOUSE GTPase IMAP family member 8 OS=Mus musculus OX=10090 GN=Gimap8 PE=1 SV=1	17	17	0.0858079	0.875777	29869002	22935006	30114004	28997992	26730010	32030000	30177014	28017006	36795016	31149012		35.2	35.2	35.2	76.843	0	48.316	433720000	63	0.338939	-0.191365
Q3THK7	Q3THK7	GMP synthase [glutamine-hydrolyzing]	Gmps	sp|Q3THK7|GUAA_MOUSE GMP synthase [glutamine-hydrolyzing] OS=Mus musculus OX=10090 GN=Gmps PE=1 SV=2	33	33	0.0858745	1.0768	211600080	240580064	249769952	245999920	225489888	224240096	202210128	224030000	211659968	226589920		68.7	68.7	68.7	76.723	0	179.81	3378000000	255	0.338848	0.106751
Q8C5H8	Q8C5H8	NAD kinase 2, mitochondrial	Nadk2	sp|Q8C5H8|NAKD2_MOUSE NAD kinase 2, mitochondrial OS=Mus musculus OX=10090 GN=Nadk2 PE=1 SV=2	6	6	0.0859372	1.22443	14164997	17054998	16784004	18313010	13901993	9584997	13345000	16540001	12894995	13749005		21.7	21.7	21.7	50.858	0	15.994	217490000	28	0.338735	0.292105
A6H619	A6H619	PHD and RING finger domain-containing protein 1	Phrf1	sp|A6H619|PHRF1_MOUSE PHD and RING finger domain-containing protein 1 OS=Mus musculus OX=10090 GN=Phrf1 PE=1 SV=2	2	2	0.0861297	1.34039	1.3694e+06	1.9395e+06	1.3355e+06	1.6895e+06	1.8573e+06	1.86445e+06	960503	1.4111e+06	1.01778e+06	1.0002e+06		2.1	2.1	2.1	184.08	0.0002405	6.1386	17964000	7	0.339342	0.422653
P29351	P29351	Tyrosine-protein phosphatase non-receptor type 6	Ptpn6	sp|P29351|PTN6_MOUSE Tyrosine-protein phosphatase non-receptor type 6 OS=Mus musculus OX=10090 GN=Ptpn6 PE=1 SV=2	34	34	0.0863255	0.877437	654759680	588889984	496440256	569779648	542699840	693650048	740229824	658009600	592609920	568410304		70.1	70.1	70.1	67.558	0	285.4	8826600000	327	0.339954	-0.188633
Q99J27	Q99J27	Acetyl-coenzyme A transporter 1	Slc33a1	sp|Q99J27|ACATN_MOUSE Acetyl-coenzyme A transporter 1 OS=Mus musculus OX=10090 GN=Slc33a1 PE=1 SV=1	6	6	0.0863884	0.797821	28035014	27198996	30747998	34206996	50776988	39303000	40584984	44137984	40547976	44131972		13.6	13.6	13.6	61.075	0	10.611	967360000	22	0.339883	-0.325864
Q9JKP7	Q9JKP7	DNA polymerase epsilon subunit 3	Pole3	sp|Q9JKP7|DPOE3_MOUSE DNA polymerase epsilon subunit 3 OS=Mus musculus OX=10090 GN=Pole3 PE=1 SV=1	4	4	0.0865372	1.12644	11443997	10278994	8809899	9081397	9181598	9362600	9369398	8599299	7.9317e+06	7963202		31.7	31.7	31.7	16.629	0	22.776	125740000	34	0.340215	0.171774
Q8C2Q3	Q8C2Q3	RNA-binding protein 14	Rbm14	sp|Q8C2Q3|RBM14_MOUSE RNA-binding protein 14 OS=Mus musculus OX=10090 GN=Rbm14 PE=1 SV=1	25	25	0.0865847	1.13423	211290064	253260048	276350048	251109920	236990080	190919904	200940000	232049888	247180064	213049952		43.8	43.8	43.8	69.448	0	165.36	3499100000	154	0.340187	0.181713
Q9WUN2	Q9WUN2	Serine/threonine-protein kinase TBK1	Tbk1	sp|Q9WUN2|TBK1_MOUSE Serine/threonine-protein kinase TBK1 OS=Mus musculus OX=10090 GN=Tbk1 PE=1 SV=1	13	13	0.0869054	1.13536	29845988	27873990	34238988	29578012	27788000	24307992	22815004	29971018	29290980	25488986		26.5	26.5	26.5	83.424	0	64.373	406570000	42	0.341124	0.183154
Q09200	Q09200	Beta-1,4 N-acetylgalactosaminyltransferase 1	B4galnt1	sp|Q09200|B4GN1_MOUSE Beta-1,4 N-acetylgalactosaminyltransferase 1 OS=Mus musculus OX=10090 GN=B4galnt1 PE=1 SV=1	7	7	0.0871949	0.777224	4.316e+06	5.1826e+06	7.195e+06	6.977e+06	5260703	5.2729e+06	7.5939e+06	8.0924e+06	8638702	7.4405e+06		16.3	16.3	16.3	59.211	0	17.455	96411000	19	0.341894	-0.363598
P01631	P01631	Ig kappa chain V-II region 26-10		sp|P01631|KV2A7_MOUSE Ig kappa chain V-II region 26-10 OS=Mus musculus OX=10090 PE=1 SV=1	3	3	0.0873866	0.610745	77945040	37461988	20110000	35234984	55840036	95947976	60910012	60081040	51266976	75528952		38.9	38.9	38.9	12.273	0	53.021	787020000	27	0.342456	-0.711359
Q9D820	Q9D820	Prolyl-tRNA synthetase associated domain-containing protein 1	Prorsd1	sp|Q9D820|PRXD1_MOUSE Prolyl-tRNA synthetase associated domain-containing protein 1 OS=Mus musculus OX=10090 GN=Prorsd1 PE=1 SV=1	4	4	0.087442	0.90899	19584998	18846998	19271996	20530012	18521998	24796988	19738988	20092992	22530990	19670994		27.2	27.2	27.2	18.862	0	14.444	301200000	39	0.342397	-0.137664
P48760	P48760	Folylpolyglutamate synthase, mitochondrial	Fpgs	sp|P48760|FOLC_MOUSE Folylpolyglutamate synthase, mitochondrial OS=Mus musculus OX=10090 GN=Fpgs PE=1 SV=3	3	3	0.087469	1.53902	2.9499e+06	2.8846e+06	7.9584e+06	2.9193e+06	3.6745e+06	1.9621e+06	2.0576e+06	3.4099e+06	2.1586e+06	2.8313e+06		9	9	9	64.955	0.00023502	5.6141	50522000	4	0.342216	0.622008
Q69ZQ2	Q69ZQ2	Pre-mRNA-splicing factor ISY1 homolog	Isy1	sp|Q69ZQ2|ISY1_MOUSE Pre-mRNA-splicing factor ISY1 homolog OS=Mus musculus OX=10090 GN=Isy1 PE=1 SV=2	7	7	0.0875836	1.12136	22542014	27849016	22735992	23321986	24346008	24519014	19722998	21784010	19246992	22542998		29.5	29.5	29.5	32.989	0	37.04	332930000	34	0.342382	0.165247
P19536	P19536	Cytochrome c oxidase subunit 5B, mitochondrial	Cox5b	sp|P19536|COX5B_MOUSE Cytochrome c oxidase subunit 5B, mitochondrial OS=Mus musculus OX=10090 GN=Cox5b PE=1 SV=1	6	6	0.0876135	1.28814	102530024	102430032	150539952	111410056	130709968	80615984	125790056	92387056	102990032	67278008		35.9	35.9	35.9	13.813	0	18.751	1631000000	69	0.342177	0.36529
Q99K43	Q99K43	Protein regulator of cytokinesis 1	Prc1	sp|Q99K43|PRC1_MOUSE Protein regulator of cytokinesis 1 OS=Mus musculus OX=10090 GN=Prc1 PE=1 SV=2	5	5	0.0877455	1.33929	8734400	7215601	6566496	6441704	7241002	3.5834e+06	4234000	7.6222e+06	5869298	6.6002e+06		10.3	10.3	10.3	70.289	0	12.865	91979000	17	0.34234	0.421466
Q9CWY8	Q9CWY8	Ribonuclease H2 subunit A	Rnaseh2a	sp|Q9CWY8|RNH2A_MOUSE Ribonuclease H2 subunit A OS=Mus musculus OX=10090 GN=Rnaseh2a PE=1 SV=2	5	5	0.0877556	1.26415	15108009	11542002	8455404	11233994	11912996	10565007	10515996	8866300	6.9082e+06	8981601		28.9	28.9	28.9	33.512	0	30.89	143050000	32	0.342096	0.33817
Q6NXK5	Q6NXK5	RNA/RNP complex-1-interacting phosphatase	Dusp11	sp|Q6NXK5|DUS11_MOUSE RNA/RNP complex-1-interacting phosphatase OS=Mus musculus OX=10090 GN=Dusp11 PE=2 SV=1	3	3	0.0879	1.75911	1.4407e+06	2.7322e+06	2.3454e+06	3.1119e+06	1.6331e+06	2424999	735814	1.2468e+06	1.8532e+06	675576		15.3	15.3	15.3	37.851	0	15.087	25855000	6	0.342287	0.814848
Q9JLV5;Q64691	Q9JLV5	Cullin-3	Cul3	sp|Q9JLV5|CUL3_MOUSE Cullin-3 OS=Mus musculus OX=10090 GN=Cul3 PE=1 SV=1	19	19	0.0879477	1.11867	60851980	59292968	50563024	58984996	58301032	56074032	57274020	51056012	49716016	43929976		28.9	28.9	28.9	88.947	0	70.786	785480000	95	0.342089	0.161781
P53994	P53994	Ras-related protein Rab-2A	Rab2a	sp|P53994|RAB2A_MOUSE Ras-related protein Rab-2A OS=Mus musculus OX=10090 GN=Rab2a PE=1 SV=1	12	6	0.0881102	0.916843	23650996	24377990	22163990	26497996	21525008	27044990	27361982	24365006	25805986	24180006		62.7	62.7	34.4	23.547	0	47.632	372950000	43	0.342353	-0.125254
Q61249;Q9QZ29	Q61249	Immunoglobulin-binding protein 1	Igbp1	sp|Q61249|IGBP1_MOUSE Immunoglobulin-binding protein 1 OS=Mus musculus OX=10090 GN=Igbp1 PE=1 SV=1	12	12	0.0884097	0.921361	27259006	24206010	24767992	25406996	25057998	28234982	27383008	29140998	29147008	23861992		47.1	47.1	47.1	38.97	0	57.327	372870000	65	0.343135	-0.118161
[truncated: 3,816 more rows]

## Sheet: Figure 2A IgM
Protein IDs	Majority protein IDs	Protein names	Gene names	Fasta headers	Peptides	Unique peptides	Student's T-test p-value KO-IgM vs WT-IgM	Fold change KO-IgM/WT-IgM	KO_2_IgM	KO_8_IgM	KO_9_IgM	KO_10_IgM	KO_11_IgM	WT_2_IgM	WT_4_IgM	WT_9_IgM	WT_10_IgM	WT_11_IgM	Potential contaminant	Sequence coverage [%]	Unique + razor sequence coverage [%]	Unique sequence coverage [%]	Mol. weight [kDa]	Q-value	Score	Intensity	MS/MS count	Student's T-test q-value KO-IgM_WT-IgM	Student's T-test Difference KO-IgM_WT-IgM
[truncated: 4,892 more rows]

[truncated: 34 more sheets: Figure 2C LPS, Figure 2C IgM, Figure 2G, Figure 3A, Figure 3B, Figure 3C, Figure 3D, Figure 4A, Figure 4B, Figure 4C, Figure 4D, Figure 4E, Figure 5A, Figure 5B, Figure 5C, Figure 5F, Figure 5G, Figure 6A, Figure 6B, Figure 6E …]
